# Supplementary material for: Structural Basis for the Diminished Ligand Binding and Catalytic Ability of Human Fetal-Specific CYP3A7
Source: Int J Mol Sci. 2021 May 29;22(11):5831. doi: 10.3390/ijms22115831 (PMC8198134; doi:10.3390/ijms22115831)
Supplement: Supplementary file 1 [file ijms-22-05831-s001.zip]

Archive with 4 entries (4 files):
- 3A7_structure_7MK8.mtz
- 3A7_structure_7MK8.pdb
- PDB_val-report-full_7MK8.pdf
- Supplementary Figure.pdf
