# Supplementary material for: Structural Basis for the Diminished Ligand Binding and Catalytic Ability of Human Fetal-Specific CYP3A7
Source: Int J Mol Sci. 2021 May 29;22(11):5831. doi: 10.3390/ijms22115831 (PMC8198134; doi:10.3390/ijms22115831)
Supplement: Supplementary file 1 [file ijms-22-05831-s001.zip › 3A7_structure_7MK8.pdb]

HEADER    OXIDOREDUCTASE                          21-APR-21   7MK8              
TITLE     CRYSTAL STRUCTURE OF A SURFACE MUTANT OF HUMAN FETAL-SPECIFIC CYP3A7  
TITLE    2 BOUND TO DITHIOTHREITOL                                              
COMPND    MOL_ID: 1;                                                            
COMPND   2 MOLECULE: ISOFORM 2 OF CYTOCHROME P450 3A7;                          
COMPND   3 CHAIN: A, B;                                                         
COMPND   4 SYNONYM: CYPIIIA7,CYTOCHROME P450-HFLA,P450HLP2;                     
COMPND   5 EC: 1.14.14.1;                                                       
COMPND   6 ENGINEERED: YES;                                                     
COMPND   7 MUTATION: YES                                                        
SOURCE    MOL_ID: 1;                                                            
SOURCE   2 ORGANISM_SCIENTIFIC: HOMO SAPIENS;                                   
SOURCE   3 ORGANISM_COMMON: HUMAN;                                              
SOURCE   4 ORGANISM_TAXID: 9606;                                                
SOURCE   5 GENE: CYP3A7;                                                        
SOURCE   6 EXPRESSION_SYSTEM: ESCHERICHIA COLI BL21(DE3);                       
SOURCE   7 EXPRESSION_SYSTEM_TAXID: 469008;                                     
SOURCE   8 EXPRESSION_SYSTEM_VARIANT: C41;                                      
SOURCE   9 EXPRESSION_SYSTEM_VECTOR: PCWORI                                     
KEYWDS    CYTOCHROME P450, CYP3A7, SURFACE MUTATIONS, DITHIOTHREITOL,           
KEYWDS   2 OXIDOREDUCTASE                                                       
EXPDTA    X-RAY DIFFRACTION                                                     
AUTHOR    I.F.SEVRIOUKOVA                                                       
JRNL        AUTH   I.F.SEVRIOUKOVA                                              
JRNL        TITL   CRYSTAL STRUCTURE OF HUMAN FETAL-SPECIFIC CYP3A7             
JRNL        REF    TO BE PUBLISHED                                              
JRNL        REFN                                                                
REMARK   2                                                                      
REMARK   2 RESOLUTION.    2.15 ANGSTROMS.                                       
REMARK   3                                                                      
REMARK   3 REFINEMENT.                                                          
REMARK   3   PROGRAM     : PHENIX 1.11.1_2575                                   
REMARK   3   AUTHORS     : PAUL ADAMS,PAVEL AFONINE,VINCENT CHEN,IAN            
REMARK   3               : DAVIS,KRESHNA GOPAL,RALF GROSSE-KUNSTLEVE,           
REMARK   3               : LI-WEI HUNG,ROBERT IMMORMINO,TOM IOERGER,            
REMARK   3               : AIRLIE MCCOY,ERIK MCKEE,NIGEL MORIARTY,              
REMARK   3               : REETAL PAI,RANDY READ,JANE RICHARDSON,               
REMARK   3               : DAVID RICHARDSON,TOD ROMO,JIM SACCHETTINI,           
REMARK   3               : NICHOLAS SAUTER,JACOB SMITH,LAURENT                  
REMARK   3               : STORONI,TOM TERWILLIGER,PETER ZWART                  
REMARK   3                                                                      
REMARK   3    REFINEMENT TARGET : ML                                            
REMARK   3                                                                      
REMARK   3  DATA USED IN REFINEMENT.                                            
REMARK   3   RESOLUTION RANGE HIGH (ANGSTROMS) : 2.15                           
REMARK   3   RESOLUTION RANGE LOW  (ANGSTROMS) : 49.67                          
REMARK   3   MIN(FOBS/SIGMA_FOBS)              : 1.330                          
REMARK   3   COMPLETENESS FOR RANGE        (%) : 99.0                           
REMARK   3   NUMBER OF REFLECTIONS             : 63017                          
REMARK   3                                                                      
REMARK   3  FIT TO DATA USED IN REFINEMENT.                                     
REMARK   3   R VALUE     (WORKING + TEST SET) : 0.205                           
REMARK   3   R VALUE            (WORKING SET) : 0.203                           
REMARK   3   FREE R VALUE                     : 0.253                           
REMARK   3   FREE R VALUE TEST SET SIZE   (%) : 4.870                           
REMARK   3   FREE R VALUE TEST SET COUNT      : 3068                            
REMARK   3                                                                      
REMARK   3  FIT TO DATA USED IN REFINEMENT (IN BINS).                           
REMARK   3   BIN  RESOLUTION RANGE  COMPL.    NWORK NFREE   RWORK  RFREE        
REMARK   3     1 49.6740 -  6.0210    0.98     2861   161  0.1532 0.1837        
REMARK   3     2  6.0210 -  4.7802    1.00     2821   134  0.1582 0.1844        
REMARK   3     3  4.7802 -  4.1763    0.98     2756   123  0.1424 0.1817        
REMARK   3     4  4.1763 -  3.7946    1.00     2754   142  0.1546 0.2055        
REMARK   3     5  3.7946 -  3.5227    1.00     2748   159  0.1803 0.2331        
REMARK   3     6  3.5227 -  3.3151    1.00     2750   138  0.2039 0.2615        
REMARK   3     7  3.3151 -  3.1491    0.98     2726   123  0.2198 0.2600        
REMARK   3     8  3.1491 -  3.0120    1.00     2724   161  0.2247 0.3087        
REMARK   3     9  3.0120 -  2.8961    1.00     2739   147  0.2283 0.2790        
REMARK   3    10  2.8961 -  2.7962    0.99     2708   137  0.2400 0.3237        
REMARK   3    11  2.7962 -  2.7087    0.99     2740   121  0.2460 0.3085        
REMARK   3    12  2.7087 -  2.6313    0.99     2717   143  0.2396 0.3106        
REMARK   3    13  2.6313 -  2.5621    1.00     2765   119  0.2388 0.2964        
REMARK   3    14  2.5621 -  2.4995    0.99     2666   125  0.2425 0.3196        
REMARK   3    15  2.4995 -  2.4427    0.98     2670   152  0.2702 0.3759        
REMARK   3    16  2.4427 -  2.3907    1.00     2707   147  0.2762 0.3336        
REMARK   3    17  2.3907 -  2.3429    1.00     2709   145  0.2868 0.3454        
REMARK   3    18  2.3429 -  2.2987    1.00     2700   145  0.3182 0.3993        
REMARK   3    19  2.2987 -  2.2577    0.98     2661   135  0.3537 0.3992        
REMARK   3    20  2.2577 -  2.2194    0.97     2646   134  0.4782 0.5705        
REMARK   3    21  2.2194 -  2.1836    0.98     2676   122  0.3935 0.4157        
REMARK   3    22  2.1836 -  2.1500    0.99     2705   155  0.3844 0.4371        
REMARK   3                                                                      
REMARK   3  BULK SOLVENT MODELLING.                                             
REMARK   3   METHOD USED        : FLAT BULK SOLVENT MODEL                       
REMARK   3   SOLVENT RADIUS     : 1.11                                          
REMARK   3   SHRINKAGE RADIUS   : 0.90                                          
REMARK   3   K_SOL              : NULL                                          
REMARK   3   B_SOL              : NULL                                          
REMARK   3                                                                      
REMARK   3  ERROR ESTIMATES.                                                    
REMARK   3   COORDINATE ERROR (MAXIMUM-LIKELIHOOD BASED)     : 0.310            
REMARK   3   PHASE ERROR (DEGREES, MAXIMUM-LIKELIHOOD BASED) : 33.230           
REMARK   3                                                                      
REMARK   3  B VALUES.                                                           
REMARK   3   FROM WILSON PLOT           (A**2) : 43.00                          
REMARK   3   MEAN B VALUE      (OVERALL, A**2) : 61.95                          
REMARK   3   OVERALL ANISOTROPIC B VALUE.                                       
REMARK   3    B11 (A**2) : NULL                                                 
REMARK   3    B22 (A**2) : NULL                                                 
REMARK   3    B33 (A**2) : NULL                                                 
REMARK   3    B12 (A**2) : NULL                                                 
REMARK   3    B13 (A**2) : NULL                                                 
REMARK   3    B23 (A**2) : NULL                                                 
REMARK   3                                                                      
REMARK   3  TWINNING INFORMATION.                                               
REMARK   3   FRACTION: NULL                                                     
REMARK   3   OPERATOR: NULL                                                     
REMARK   3                                                                      
REMARK   3  DEVIATIONS FROM IDEAL VALUES.                                       
REMARK   3                 RMSD          COUNT                                  
REMARK   3   BOND      :  0.007           7918                                  
REMARK   3   ANGLE     :  0.923          10781                                  
REMARK   3   CHIRALITY :  0.049           1203                                  
REMARK   3   PLANARITY :  0.006           1355                                  
REMARK   3   DIHEDRAL  : 14.933           4796                                  
REMARK   3                                                                      
REMARK   3  TLS DETAILS                                                         
REMARK   3   NUMBER OF TLS GROUPS  : 1                                          
REMARK   3   TLS GROUP : 1                                                      
REMARK   3    SELECTION: ALL                                                    
REMARK   3    ORIGIN FOR THE GROUP (A):  92.4081 254.9387 175.2478              
REMARK   3    T TENSOR                                                          
REMARK   3      T11:   0.3570 T22:   0.3639                                     
REMARK   3      T33:   0.3781 T12:  -0.0284                                     
REMARK   3      T13:  -0.0008 T23:  -0.0055                                     
REMARK   3    L TENSOR                                                          
REMARK   3      L11:  -0.1026 L22:   1.2859                                     
REMARK   3      L33:   0.1522 L12:   0.1802                                     
REMARK   3      L13:  -0.0990 L23:  -0.3189                                     
REMARK   3    S TENSOR                                                          
REMARK   3      S11:  -0.0298 S12:   0.0061 S13:  -0.0121                       
REMARK   3      S21:  -0.1494 S22:   0.0034 S23:  -0.0682                       
REMARK   3      S31:   0.0731 S32:  -0.0228 S33:  -0.0005                       
REMARK   3                                                                      
REMARK   3  NCS DETAILS                                                         
REMARK   3   NUMBER OF NCS GROUPS : NULL                                        
REMARK   3                                                                      
REMARK   3  OTHER REFINEMENT REMARKS: NULL                                      
REMARK   4                                                                      
REMARK   4 7MK8 COMPLIES WITH FORMAT V. 3.30, 13-JUL-11                         
REMARK 100                                                                      
REMARK 100 THIS ENTRY HAS BEEN PROCESSED BY RCSB ON 03-MAY-21.                  
REMARK 100 THE DEPOSITION ID IS D_1000256400.                                   
REMARK 200                                                                      
REMARK 200 EXPERIMENTAL DETAILS                                                 
REMARK 200  EXPERIMENT TYPE                : X-RAY DIFFRACTION                  
REMARK 200  DATE OF DATA COLLECTION        : 11-JUL-20                          
REMARK 200  TEMPERATURE           (KELVIN) : 103                                
REMARK 200  PH                             : 7.5                                
REMARK 200  NUMBER OF CRYSTALS USED        : 1                                  
REMARK 200                                                                      
REMARK 200  SYNCHROTRON              (Y/N) : Y                                  
REMARK 200  RADIATION SOURCE               : SSRL                               
REMARK 200  BEAMLINE                       : BL9-2                              
REMARK 200  X-RAY GENERATOR MODEL          : NULL                               
REMARK 200  MONOCHROMATIC OR LAUE    (M/L) : M                                  
REMARK 200  WAVELENGTH OR RANGE        (A) : 0.98                               
REMARK 200  MONOCHROMATOR                  : NULL                               
REMARK 200  OPTICS                         : MIRRORS                            
REMARK 200                                                                      
REMARK 200  DETECTOR TYPE                  : PIXEL                              
REMARK 200  DETECTOR MANUFACTURER          : DECTRIS PILATUS 300K               
REMARK 200  INTENSITY-INTEGRATION SOFTWARE : MOSFLM                             
REMARK 200  DATA SCALING SOFTWARE          : SCALA                              
REMARK 200                                                                      
REMARK 200  NUMBER OF UNIQUE REFLECTIONS   : 63247                              
REMARK 200  RESOLUTION RANGE HIGH      (A) : 2.150                              
REMARK 200  RESOLUTION RANGE LOW       (A) : 85.790                             
REMARK 200  REJECTION CRITERIA  (SIGMA(I)) : NULL                               
REMARK 200                                                                      
REMARK 200 OVERALL.                                                             
REMARK 200  COMPLETENESS FOR RANGE     (%) : 99.5                               
REMARK 200  DATA REDUNDANCY                : 8.400                              
REMARK 200  R MERGE                    (I) : 0.11900                            
REMARK 200  R SYM                      (I) : NULL                               
REMARK 200  <I/SIGMA(I)> FOR THE DATA SET  : 10.7000                            
REMARK 200                                                                      
REMARK 200 IN THE HIGHEST RESOLUTION SHELL.                                     
REMARK 200  HIGHEST RESOLUTION SHELL, RANGE HIGH (A) : 2.15                     
REMARK 200  HIGHEST RESOLUTION SHELL, RANGE LOW  (A) : 2.27                     
REMARK 200  COMPLETENESS FOR SHELL     (%) : 99.6                               
REMARK 200  DATA REDUNDANCY IN SHELL       : 8.70                               
REMARK 200  R MERGE FOR SHELL          (I) : 1.62800                            
REMARK 200  R SYM FOR SHELL            (I) : NULL                               
REMARK 200  <I/SIGMA(I)> FOR SHELL         : 1.400                              
REMARK 200                                                                      
REMARK 200 DIFFRACTION PROTOCOL: SINGLE WAVELENGTH                              
REMARK 200 METHOD USED TO DETERMINE THE STRUCTURE: MOLECULAR REPLACEMENT        
REMARK 200 SOFTWARE USED: PHASER                                                
REMARK 200 STARTING MODEL: 5VCC                                                 
REMARK 200                                                                      
REMARK 200 REMARK: NULL                                                         
REMARK 280                                                                      
REMARK 280 CRYSTAL                                                              
REMARK 280 SOLVENT CONTENT, VS   (%): 52.34                                     
REMARK 280 MATTHEWS COEFFICIENT, VM (ANGSTROMS**3/DA): 2.58                     
REMARK 280                                                                      
REMARK 280 CRYSTALLIZATION CONDITIONS: PEG 3350, BISTRIS, AMMONIUM SULPHATE,    
REMARK 280  PH 7.5, VAPOR DIFFUSION, SITTING DROP, TEMPERATURE 298K             
REMARK 290                                                                      
REMARK 290 CRYSTALLOGRAPHIC SYMMETRY                                            
REMARK 290 SYMMETRY OPERATORS FOR SPACE GROUP: C 2 2 21                         
REMARK 290                                                                      
REMARK 290      SYMOP   SYMMETRY                                                
REMARK 290     NNNMMM   OPERATOR                                                
REMARK 290       1555   X,Y,Z                                                   
REMARK 290       2555   -X,-Y,Z+1/2                                             
REMARK 290       3555   -X,Y,-Z+1/2                                             
REMARK 290       4555   X,-Y,-Z                                                 
REMARK 290       5555   X+1/2,Y+1/2,Z                                           
REMARK 290       6555   -X+1/2,-Y+1/2,Z+1/2                                     
REMARK 290       7555   -X+1/2,Y+1/2,-Z+1/2                                     
REMARK 290       8555   X+1/2,-Y+1/2,-Z                                         
REMARK 290                                                                      
REMARK 290     WHERE NNN -> OPERATOR NUMBER                                     
REMARK 290           MMM -> TRANSLATION VECTOR                                  
REMARK 290                                                                      
REMARK 290 CRYSTALLOGRAPHIC SYMMETRY TRANSFORMATIONS                            
REMARK 290 THE FOLLOWING TRANSFORMATIONS OPERATE ON THE ATOM/HETATM             
REMARK 290 RECORDS IN THIS ENTRY TO PRODUCE CRYSTALLOGRAPHICALLY                
REMARK 290 RELATED MOLECULES.                                                   
REMARK 290   SMTRY1   1  1.000000  0.000000  0.000000        0.00000            
REMARK 290   SMTRY2   1  0.000000  1.000000  0.000000        0.00000            
REMARK 290   SMTRY3   1  0.000000  0.000000  1.000000        0.00000            
REMARK 290   SMTRY1   2 -1.000000  0.000000  0.000000        0.00000            
REMARK 290   SMTRY2   2  0.000000 -1.000000  0.000000        0.00000            
REMARK 290   SMTRY3   2  0.000000  0.000000  1.000000       78.27500            
REMARK 290   SMTRY1   3 -1.000000  0.000000  0.000000        0.00000            
REMARK 290   SMTRY2   3  0.000000  1.000000  0.000000        0.00000            
REMARK 290   SMTRY3   3  0.000000  0.000000 -1.000000       78.27500            
REMARK 290   SMTRY1   4  1.000000  0.000000  0.000000        0.00000            
REMARK 290   SMTRY2   4  0.000000 -1.000000  0.000000        0.00000            
REMARK 290   SMTRY3   4  0.000000  0.000000 -1.000000        0.00000            
REMARK 290   SMTRY1   5  1.000000  0.000000  0.000000       36.14500            
REMARK 290   SMTRY2   5  0.000000  1.000000  0.000000      102.56000            
REMARK 290   SMTRY3   5  0.000000  0.000000  1.000000        0.00000            
REMARK 290   SMTRY1   6 -1.000000  0.000000  0.000000       36.14500            
REMARK 290   SMTRY2   6  0.000000 -1.000000  0.000000      102.56000            
REMARK 290   SMTRY3   6  0.000000  0.000000  1.000000       78.27500            
REMARK 290   SMTRY1   7 -1.000000  0.000000  0.000000       36.14500            
REMARK 290   SMTRY2   7  0.000000  1.000000  0.000000      102.56000            
REMARK 290   SMTRY3   7  0.000000  0.000000 -1.000000       78.27500            
REMARK 290   SMTRY1   8  1.000000  0.000000  0.000000       36.14500            
REMARK 290   SMTRY2   8  0.000000 -1.000000  0.000000      102.56000            
REMARK 290   SMTRY3   8  0.000000  0.000000 -1.000000        0.00000            
REMARK 290                                                                      
REMARK 290 REMARK: NULL                                                         
REMARK 300                                                                      
REMARK 300 BIOMOLECULE: 1                                                       
REMARK 300 SEE REMARK 350 FOR THE AUTHOR PROVIDED AND/OR PROGRAM                
REMARK 300 GENERATED ASSEMBLY INFORMATION FOR THE STRUCTURE IN                  
REMARK 300 THIS ENTRY. THE REMARK MAY ALSO PROVIDE INFORMATION ON               
REMARK 300 BURIED SURFACE AREA.                                                 
REMARK 350                                                                      
REMARK 350 COORDINATES FOR A COMPLETE MULTIMER REPRESENTING THE KNOWN           
REMARK 350 BIOLOGICALLY SIGNIFICANT OLIGOMERIZATION STATE OF THE                
REMARK 350 MOLECULE CAN BE GENERATED BY APPLYING BIOMT TRANSFORMATIONS          
REMARK 350 GIVEN BELOW.  BOTH NON-CRYSTALLOGRAPHIC AND                          
REMARK 350 CRYSTALLOGRAPHIC OPERATIONS ARE GIVEN.                               
REMARK 350                                                                      
REMARK 350 BIOMOLECULE: 1                                                       
REMARK 350 AUTHOR DETERMINED BIOLOGICAL UNIT: DIMERIC                           
REMARK 350 SOFTWARE DETERMINED QUATERNARY STRUCTURE: DIMERIC                    
REMARK 350 SOFTWARE USED: PISA                                                  
REMARK 350 TOTAL BURIED SURFACE AREA: 4890 ANGSTROM**2                          
REMARK 350 SURFACE AREA OF THE COMPLEX: 39530 ANGSTROM**2                       
REMARK 350 CHANGE IN SOLVENT FREE ENERGY: -104.0 KCAL/MOL                       
REMARK 350 APPLY THE FOLLOWING TO CHAINS: B                                     
REMARK 350   BIOMT1   1  1.000000  0.000000  0.000000        0.00000            
REMARK 350   BIOMT2   1  0.000000  1.000000  0.000000        0.00000            
REMARK 350   BIOMT3   1  0.000000  0.000000  1.000000        0.00000            
REMARK 350 APPLY THE FOLLOWING TO CHAINS: A                                     
REMARK 350   BIOMT1   2 -1.000000  0.000000  0.000000      180.72500            
REMARK 350   BIOMT2   2  0.000000  1.000000  0.000000     -102.56000            
REMARK 350   BIOMT3   2  0.000000  0.000000 -1.000000      391.37500            
REMARK 465                                                                      
REMARK 465 MISSING RESIDUES                                                     
REMARK 465 THE FOLLOWING RESIDUES WERE NOT LOCATED IN THE                       
REMARK 465 EXPERIMENT. (M=MODEL NUMBER; RES=RESIDUE NAME; C=CHAIN               
REMARK 465 IDENTIFIER; SSSEQ=SEQUENCE NUMBER; I=INSERTION CODE.)                
REMARK 465                                                                      
REMARK 465   M RES C SSSEQI                                                     
REMARK 465     MET A    21                                                      
REMARK 465     ASP A    22                                                      
REMARK 465     TYR A    23                                                      
REMARK 465     LEU A    24                                                      
REMARK 465     GLU A   263                                                      
REMARK 465     THR A   264                                                      
REMARK 465     GLN A   265                                                      
REMARK 465     LYS A   266                                                      
REMARK 465     HIS A   267                                                      
REMARK 465     ARG A   268                                                      
REMARK 465     SER A   281                                                      
REMARK 465     LYS A   282                                                      
REMARK 465     ASP A   283                                                      
REMARK 465     SER A   284                                                      
REMARK 465     GLU A   285                                                      
REMARK 465     GLU A   498                                                      
REMARK 465     THR A   499                                                      
REMARK 465     PHE A   500                                                      
REMARK 465     VAL A   501                                                      
REMARK 465     ASP A   502                                                      
REMARK 465     MET A   503                                                      
REMARK 465     GLU A   504                                                      
REMARK 465     PRO A   505                                                      
REMARK 465     ILE A   506                                                      
REMARK 465     HIS A   507                                                      
REMARK 465     MET A   508                                                      
REMARK 465     ASP A   509                                                      
REMARK 465     PHE A   510                                                      
REMARK 465     LEU A   511                                                      
REMARK 465     ARG A   512                                                      
REMARK 465     SER A   513                                                      
REMARK 465     LEU A   514                                                      
REMARK 465     ALA A   515                                                      
REMARK 465     PHE A   516                                                      
REMARK 465     GLN A   517                                                      
REMARK 465     GLY A   518                                                      
REMARK 465     PRO A   519                                                      
REMARK 465     HIS A   520                                                      
REMARK 465     LEU A   521                                                      
REMARK 465     CYS A   522                                                      
REMARK 465     PHE A   523                                                      
REMARK 465     PHE A   524                                                      
REMARK 465     TRP A   525                                                      
REMARK 465     GLU A   526                                                      
REMARK 465     LEU A   527                                                      
REMARK 465     LEU A   528                                                      
REMARK 465     CYS A   529                                                      
REMARK 465     PRO A   530                                                      
REMARK 465     THR A   531                                                      
REMARK 465     ILE A   532                                                      
REMARK 465     ARG A   533                                                      
REMARK 465     SER A   534                                                      
REMARK 465     ARG A   535                                                      
REMARK 465     HIS A   536                                                      
REMARK 465     HIS A   537                                                      
REMARK 465     HIS A   538                                                      
REMARK 465     HIS A   539                                                      
REMARK 465     MET B    21                                                      
REMARK 465     ASP B    22                                                      
REMARK 465     TYR B    23                                                      
REMARK 465     LEU B    24                                                      
REMARK 465     GLU B   263                                                      
REMARK 465     THR B   264                                                      
REMARK 465     GLN B   265                                                      
REMARK 465     LYS B   266                                                      
REMARK 465     HIS B   267                                                      
REMARK 465     SER B   281                                                      
REMARK 465     LYS B   282                                                      
REMARK 465     ASP B   283                                                      
REMARK 465     GLU B   498                                                      
REMARK 465     THR B   499                                                      
REMARK 465     PHE B   500                                                      
REMARK 465     VAL B   501                                                      
REMARK 465     ASP B   502                                                      
REMARK 465     MET B   503                                                      
REMARK 465     GLU B   504                                                      
REMARK 465     PRO B   505                                                      
REMARK 465     ILE B   506                                                      
REMARK 465     HIS B   507                                                      
REMARK 465     MET B   508                                                      
REMARK 465     ASP B   509                                                      
REMARK 465     PHE B   510                                                      
REMARK 465     LEU B   511                                                      
REMARK 465     ARG B   512                                                      
REMARK 465     SER B   513                                                      
REMARK 465     LEU B   514                                                      
REMARK 465     ALA B   515                                                      
REMARK 465     PHE B   516                                                      
REMARK 465     GLN B   517                                                      
REMARK 465     GLY B   518                                                      
REMARK 465     PRO B   519                                                      
REMARK 465     HIS B   520                                                      
REMARK 465     LEU B   521                                                      
REMARK 465     CYS B   522                                                      
REMARK 465     PHE B   523                                                      
REMARK 465     PHE B   524                                                      
REMARK 465     TRP B   525                                                      
REMARK 465     GLU B   526                                                      
REMARK 465     LEU B   527                                                      
REMARK 465     LEU B   528                                                      
REMARK 465     CYS B   529                                                      
REMARK 465     PRO B   530                                                      
REMARK 465     THR B   531                                                      
REMARK 465     ILE B   532                                                      
REMARK 465     ARG B   533                                                      
REMARK 465     SER B   534                                                      
REMARK 465     ARG B   535                                                      
REMARK 465     HIS B   536                                                      
REMARK 465     HIS B   537                                                      
REMARK 465     HIS B   538                                                      
REMARK 465     HIS B   539                                                      
REMARK 500                                                                      
REMARK 500 GEOMETRY AND STEREOCHEMISTRY                                         
REMARK 500 SUBTOPIC: TORSION ANGLES                                             
REMARK 500                                                                      
REMARK 500 TORSION ANGLES OUTSIDE THE EXPECTED RAMACHANDRAN REGIONS:            
REMARK 500 (M=MODEL NUMBER; RES=RESIDUE NAME; C=CHAIN IDENTIFIER;               
REMARK 500 SSEQ=SEQUENCE NUMBER; I=INSERTION CODE).                             
REMARK 500                                                                      
REMARK 500 STANDARD TABLE:                                                      
REMARK 500 FORMAT:(10X,I3,1X,A3,1X,A1,I4,A1,4X,F7.2,3X,F7.2)                    
REMARK 500                                                                      
REMARK 500 EXPECTED VALUES: GJ KLEYWEGT AND TA JONES (1996). PHI/PSI-           
REMARK 500 CHOLOGY: RAMACHANDRAN REVISITED. STRUCTURE 4, 1395 - 1400            
REMARK 500                                                                      
REMARK 500  M RES CSSEQI        PSI       PHI                                   
REMARK 500    PHE A  46      -50.15     69.38                                   
REMARK 500    VAL A  95      -69.67   -126.58                                   
REMARK 500    PHE A 102       61.32   -115.07                                   
REMARK 500    MET A 114        0.13    -68.73                                   
REMARK 500    ASP A 123     -133.07     54.73                                   
REMARK 500    THR A 166       -3.12    -55.69                                   
REMARK 500    PRO A 242       97.45    -64.98                                   
REMARK 500    MET A 371      -58.18     71.29                                   
REMARK 500    CYS A 468     -159.44   -116.77                                   
REMARK 500    PHE B  46      -55.07     70.15                                   
REMARK 500    GLU B  97       40.20   -106.30                                   
REMARK 500    VAL B 101      -47.67   -131.04                                   
REMARK 500    PHE B 102       65.56   -107.23                                   
REMARK 500    ASP B 123     -131.18     52.66                                   
REMARK 500    PRO B 215       17.36    -67.01                                   
REMARK 500    VAL B 269       16.86   -140.38                                   
REMARK 500    GLN B 279       -3.12    -58.34                                   
REMARK 500    GLU B 285     -153.69   -125.39                                   
REMARK 500    MET B 371      -56.48     75.31                                   
REMARK 500                                                                      
REMARK 500 REMARK: NULL                                                         
REMARK 620                                                                      
REMARK 620 METAL COORDINATION                                                   
REMARK 620 (M=MODEL NUMBER; RES=RESIDUE NAME; C=CHAIN IDENTIFIER;               
REMARK 620 SSEQ=SEQUENCE NUMBER; I=INSERTION CODE):                             
REMARK 620                                                                      
REMARK 620 COORDINATION ANGLES FOR:  M RES CSSEQI METAL                         
REMARK 620                             HEM A 601  FE                            
REMARK 620 N RES CSSEQI ATOM                                                    
REMARK 620 1 CYS A 442   SG                                                     
REMARK 620 2 HEM A 601   NA  101.9                                              
REMARK 620 3 HEM A 601   NB   93.7  87.6                                        
REMARK 620 4 HEM A 601   NC   94.0 164.0  90.9                                  
REMARK 620 5 HEM A 601   ND  101.0  91.2 165.1  86.1                            
REMARK 620 6 HOH A 751   O   172.3  83.5  81.1  80.5  84.1                      
REMARK 620 N                    1     2     3     4     5                       
REMARK 620                                                                      
REMARK 620 COORDINATION ANGLES FOR:  M RES CSSEQI METAL                         
REMARK 620                             HEM B 601  FE                            
REMARK 620 N RES CSSEQI ATOM                                                    
REMARK 620 1 CYS B 442   SG                                                     
REMARK 620 2 HEM B 601   NA   99.6                                              
REMARK 620 3 HEM B 601   NB   92.1  87.8                                        
REMARK 620 4 HEM B 601   NC   93.5 166.7  90.1                                  
REMARK 620 5 HEM B 601   ND   98.9  91.0 169.0  88.5                            
REMARK 620 6 HOH B 731   O   171.1  82.2  79.2  84.5  89.8                      
REMARK 620 N                    1     2     3     4     5                       
REMARK 999                                                                      
REMARK 999 SEQUENCE                                                             
REMARK 999 4HIS C-TERMINAL TAG                                                  
DBREF1 7MK8 A   21   535  UNP                  CP3A7-2_HUMAN                    
DBREF2 7MK8 A     P24462-2                            1         535             
DBREF1 7MK8 B   21   535  UNP                  CP3A7-2_HUMAN                    
DBREF2 7MK8 B     P24462-2                            1         535             
SEQADV 7MK8     A       UNP  P24462-2  LEU     3 DELETION                       
SEQADV 7MK8     A       UNP  P24462-2  ILE     4 DELETION                       
SEQADV 7MK8     A       UNP  P24462-2  PRO     5 DELETION                       
SEQADV 7MK8     A       UNP  P24462-2  ASN     6 DELETION                       
SEQADV 7MK8     A       UNP  P24462-2  LEU     7 DELETION                       
SEQADV 7MK8     A       UNP  P24462-2  ALA     8 DELETION                       
SEQADV 7MK8     A       UNP  P24462-2  VAL     9 DELETION                       
SEQADV 7MK8     A       UNP  P24462-2  GLU    10 DELETION                       
SEQADV 7MK8     A       UNP  P24462-2  THR    11 DELETION                       
SEQADV 7MK8     A       UNP  P24462-2  TRP    12 DELETION                       
SEQADV 7MK8     A       UNP  P24462-2  LEU    13 DELETION                       
SEQADV 7MK8     A       UNP  P24462-2  LEU    14 DELETION                       
SEQADV 7MK8     A       UNP  P24462-2  LEU    15 DELETION                       
SEQADV 7MK8     A       UNP  P24462-2  ALA    16 DELETION                       
SEQADV 7MK8     A       UNP  P24462-2  VAL    17 DELETION                       
SEQADV 7MK8     A       UNP  P24462-2  SER    18 DELETION                       
SEQADV 7MK8     A       UNP  P24462-2  LEU    19 DELETION                       
SEQADV 7MK8     A       UNP  P24462-2  ILE    20 DELETION                       
SEQADV 7MK8     A       UNP  P24462-2  LEU    21 DELETION                       
SEQADV 7MK8     A       UNP  P24462-2  LEU    22 DELETION                       
SEQADV 7MK8 GLY A   69  UNP  P24462-2  ARG    69 ENGINEERED MUTATION            
SEQADV 7MK8 GLY A   77  UNP  P24462-2  CYS    77 ENGINEERED MUTATION            
SEQADV 7MK8 GLU A  244  UNP  P24462-2  LYS   244 ENGINEERED MUTATION            
SEQADV 7MK8 ALA A  421  UNP  P24462-2  LYS   421 ENGINEERED MUTATION            
SEQADV 7MK8 ALA A  422  UNP  P24462-2  LYS   422 ENGINEERED MUTATION            
SEQADV 7MK8 ALA A  424  UNP  P24462-2  LYS   424 ENGINEERED MUTATION            
SEQADV 7MK8 HIS A  536  UNP  P24462-2            EXPRESSION TAG                 
SEQADV 7MK8 HIS A  537  UNP  P24462-2            EXPRESSION TAG                 
SEQADV 7MK8 HIS A  538  UNP  P24462-2            EXPRESSION TAG                 
SEQADV 7MK8 HIS A  539  UNP  P24462-2            EXPRESSION TAG                 
SEQADV 7MK8     B       UNP  P24462-2  LEU     3 DELETION                       
SEQADV 7MK8     B       UNP  P24462-2  ILE     4 DELETION                       
SEQADV 7MK8     B       UNP  P24462-2  PRO     5 DELETION                       
SEQADV 7MK8     B       UNP  P24462-2  ASN     6 DELETION                       
SEQADV 7MK8     B       UNP  P24462-2  LEU     7 DELETION                       
SEQADV 7MK8     B       UNP  P24462-2  ALA     8 DELETION                       
SEQADV 7MK8     B       UNP  P24462-2  VAL     9 DELETION                       
SEQADV 7MK8     B       UNP  P24462-2  GLU    10 DELETION                       
SEQADV 7MK8     B       UNP  P24462-2  THR    11 DELETION                       
SEQADV 7MK8     B       UNP  P24462-2  TRP    12 DELETION                       
SEQADV 7MK8     B       UNP  P24462-2  LEU    13 DELETION                       
SEQADV 7MK8     B       UNP  P24462-2  LEU    14 DELETION                       
SEQADV 7MK8     B       UNP  P24462-2  LEU    15 DELETION                       
SEQADV 7MK8     B       UNP  P24462-2  ALA    16 DELETION                       
SEQADV 7MK8     B       UNP  P24462-2  VAL    17 DELETION                       
SEQADV 7MK8     B       UNP  P24462-2  SER    18 DELETION                       
SEQADV 7MK8     B       UNP  P24462-2  LEU    19 DELETION                       
SEQADV 7MK8     B       UNP  P24462-2  ILE    20 DELETION                       
SEQADV 7MK8     B       UNP  P24462-2  LEU    21 DELETION                       
SEQADV 7MK8     B       UNP  P24462-2  LEU    22 DELETION                       
SEQADV 7MK8 GLY B   69  UNP  P24462-2  ARG    69 ENGINEERED MUTATION            
SEQADV 7MK8 GLY B   77  UNP  P24462-2  CYS    77 ENGINEERED MUTATION            
SEQADV 7MK8 GLU B  244  UNP  P24462-2  LYS   244 ENGINEERED MUTATION            
SEQADV 7MK8 ALA B  421  UNP  P24462-2  LYS   421 ENGINEERED MUTATION            
SEQADV 7MK8 ALA B  422  UNP  P24462-2  LYS   422 ENGINEERED MUTATION            
SEQADV 7MK8 ALA B  424  UNP  P24462-2  LYS   424 ENGINEERED MUTATION            
SEQADV 7MK8 HIS B  536  UNP  P24462-2            EXPRESSION TAG                 
SEQADV 7MK8 HIS B  537  UNP  P24462-2            EXPRESSION TAG                 
SEQADV 7MK8 HIS B  538  UNP  P24462-2            EXPRESSION TAG                 
SEQADV 7MK8 HIS B  539  UNP  P24462-2            EXPRESSION TAG                 
SEQRES   1 A  519  MET ASP TYR LEU TYR GLY THR ARG THR HIS GLY LEU PHE          
SEQRES   2 A  519  LYS LYS LEU GLY ILE PRO GLY PRO THR PRO LEU PRO PHE          
SEQRES   3 A  519  LEU GLY ASN ALA LEU SER PHE ARG LYS GLY TYR TRP THR          
SEQRES   4 A  519  PHE ASP MET GLU CYS TYR LYS LYS TYR GLY LYS VAL TRP          
SEQRES   5 A  519  GLY ILE TYR ASP GLY GLN GLN PRO MET LEU ALA ILE THR          
SEQRES   6 A  519  ASP PRO ASP MET ILE LYS THR VAL LEU VAL LYS GLU CYS          
SEQRES   7 A  519  TYR SER VAL PHE THR ASN ARG ARG PRO PHE GLY PRO VAL          
SEQRES   8 A  519  GLY PHE MET LYS ASN ALA ILE SER ILE ALA GLU ASP GLU          
SEQRES   9 A  519  GLU TRP LYS ARG ILE ARG SER LEU LEU SER PRO THR PHE          
SEQRES  10 A  519  THR SER GLY LYS LEU LYS GLU MET VAL PRO ILE ILE ALA          
SEQRES  11 A  519  GLN TYR GLY ASP VAL LEU VAL ARG ASN LEU ARG ARG GLU          
SEQRES  12 A  519  ALA GLU THR GLY LYS PRO VAL THR LEU LYS HIS VAL PHE          
SEQRES  13 A  519  GLY ALA TYR SER MET ASP VAL ILE THR SER THR SER PHE          
SEQRES  14 A  519  GLY VAL SER ILE ASP SER LEU ASN ASN PRO GLN ASP PRO          
SEQRES  15 A  519  PHE VAL GLU ASN THR LYS LYS LEU LEU ARG PHE ASN PRO          
SEQRES  16 A  519  LEU ASP PRO PHE VAL LEU SER ILE LYS VAL PHE PRO PHE          
SEQRES  17 A  519  LEU THR PRO ILE LEU GLU ALA LEU ASN ILE THR VAL PHE          
SEQRES  18 A  519  PRO ARG GLU VAL ILE SER PHE LEU THR LYS SER VAL LYS          
SEQRES  19 A  519  GLN ILE LYS GLU GLY ARG LEU LYS GLU THR GLN LYS HIS          
SEQRES  20 A  519  ARG VAL ASP PHE LEU GLN LEU MET ILE ASP SER GLN ASN          
SEQRES  21 A  519  SER LYS ASP SER GLU THR HIS LYS ALA LEU SER ASP LEU          
SEQRES  22 A  519  GLU LEU MET ALA GLN SER ILE ILE PHE ILE PHE ALA GLY          
SEQRES  23 A  519  TYR GLU THR THR SER SER VAL LEU SER PHE ILE ILE TYR          
SEQRES  24 A  519  GLU LEU ALA THR HIS PRO ASP VAL GLN GLN LYS VAL GLN          
SEQRES  25 A  519  LYS GLU ILE ASP THR VAL LEU PRO ASN LYS ALA PRO PRO          
SEQRES  26 A  519  THR TYR ASP THR VAL LEU GLN LEU GLU TYR LEU ASP MET          
SEQRES  27 A  519  VAL VAL ASN GLU THR LEU ARG LEU PHE PRO VAL ALA MET          
SEQRES  28 A  519  ARG LEU GLU ARG VAL CYS LYS LYS ASP VAL GLU ILE ASN          
SEQRES  29 A  519  GLY MET PHE ILE PRO LYS GLY VAL VAL VAL MET ILE PRO          
SEQRES  30 A  519  SER TYR VAL LEU HIS HIS ASP PRO LYS TYR TRP THR GLU          
SEQRES  31 A  519  PRO GLU LYS PHE LEU PRO GLU ARG PHE SER ALA ALA ASN          
SEQRES  32 A  519  ALA ASP ASN ILE ASP PRO TYR ILE TYR THR PRO PHE GLY          
SEQRES  33 A  519  SER GLY PRO ARG ASN CYS ILE GLY MET ARG PHE ALA LEU          
SEQRES  34 A  519  VAL ASN MET LYS LEU ALA LEU VAL ARG VAL LEU GLN ASN          
SEQRES  35 A  519  PHE SER PHE LYS PRO CYS LYS GLU THR GLN ILE PRO LEU          
SEQRES  36 A  519  LYS LEU ARG PHE GLY GLY LEU LEU LEU THR GLU LYS PRO          
SEQRES  37 A  519  ILE VAL LEU LYS ALA GLU SER ARG ASP GLU THR PHE VAL          
SEQRES  38 A  519  ASP MET GLU PRO ILE HIS MET ASP PHE LEU ARG SER LEU          
SEQRES  39 A  519  ALA PHE GLN GLY PRO HIS LEU CYS PHE PHE TRP GLU LEU          
SEQRES  40 A  519  LEU CYS PRO THR ILE ARG SER ARG HIS HIS HIS HIS              
SEQRES   1 B  519  MET ASP TYR LEU TYR GLY THR ARG THR HIS GLY LEU PHE          
SEQRES   2 B  519  LYS LYS LEU GLY ILE PRO GLY PRO THR PRO LEU PRO PHE          
SEQRES   3 B  519  LEU GLY ASN ALA LEU SER PHE ARG LYS GLY TYR TRP THR          
SEQRES   4 B  519  PHE ASP MET GLU CYS TYR LYS LYS TYR GLY LYS VAL TRP          
SEQRES   5 B  519  GLY ILE TYR ASP GLY GLN GLN PRO MET LEU ALA ILE THR          
SEQRES   6 B  519  ASP PRO ASP MET ILE LYS THR VAL LEU VAL LYS GLU CYS          
SEQRES   7 B  519  TYR SER VAL PHE THR ASN ARG ARG PRO PHE GLY PRO VAL          
SEQRES   8 B  519  GLY PHE MET LYS ASN ALA ILE SER ILE ALA GLU ASP GLU          
SEQRES   9 B  519  GLU TRP LYS ARG ILE ARG SER LEU LEU SER PRO THR PHE          
SEQRES  10 B  519  THR SER GLY LYS LEU LYS GLU MET VAL PRO ILE ILE ALA          
SEQRES  11 B  519  GLN TYR GLY ASP VAL LEU VAL ARG ASN LEU ARG ARG GLU          
SEQRES  12 B  519  ALA GLU THR GLY LYS PRO VAL THR LEU LYS HIS VAL PHE          
SEQRES  13 B  519  GLY ALA TYR SER MET ASP VAL ILE THR SER THR SER PHE          
SEQRES  14 B  519  GLY VAL SER ILE ASP SER LEU ASN ASN PRO GLN ASP PRO          
SEQRES  15 B  519  PHE VAL GLU ASN THR LYS LYS LEU LEU ARG PHE ASN PRO          
SEQRES  16 B  519  LEU ASP PRO PHE VAL LEU SER ILE LYS VAL PHE PRO PHE          
SEQRES  17 B  519  LEU THR PRO ILE LEU GLU ALA LEU ASN ILE THR VAL PHE          
SEQRES  18 B  519  PRO ARG GLU VAL ILE SER PHE LEU THR LYS SER VAL LYS          
SEQRES  19 B  519  GLN ILE LYS GLU GLY ARG LEU LYS GLU THR GLN LYS HIS          
SEQRES  20 B  519  ARG VAL ASP PHE LEU GLN LEU MET ILE ASP SER GLN ASN          
SEQRES  21 B  519  SER LYS ASP SER GLU THR HIS LYS ALA LEU SER ASP LEU          
SEQRES  22 B  519  GLU LEU MET ALA GLN SER ILE ILE PHE ILE PHE ALA GLY          
SEQRES  23 B  519  TYR GLU THR THR SER SER VAL LEU SER PHE ILE ILE TYR          
SEQRES  24 B  519  GLU LEU ALA THR HIS PRO ASP VAL GLN GLN LYS VAL GLN          
SEQRES  25 B  519  LYS GLU ILE ASP THR VAL LEU PRO ASN LYS ALA PRO PRO          
SEQRES  26 B  519  THR TYR ASP THR VAL LEU GLN LEU GLU TYR LEU ASP MET          
SEQRES  27 B  519  VAL VAL ASN GLU THR LEU ARG LEU PHE PRO VAL ALA MET          
SEQRES  28 B  519  ARG LEU GLU ARG VAL CYS LYS LYS ASP VAL GLU ILE ASN          
SEQRES  29 B  519  GLY MET PHE ILE PRO LYS GLY VAL VAL VAL MET ILE PRO          
SEQRES  30 B  519  SER TYR VAL LEU HIS HIS ASP PRO LYS TYR TRP THR GLU          
SEQRES  31 B  519  PRO GLU LYS PHE LEU PRO GLU ARG PHE SER ALA ALA ASN          
SEQRES  32 B  519  ALA ASP ASN ILE ASP PRO TYR ILE TYR THR PRO PHE GLY          
SEQRES  33 B  519  SER GLY PRO ARG ASN CYS ILE GLY MET ARG PHE ALA LEU          
SEQRES  34 B  519  VAL ASN MET LYS LEU ALA LEU VAL ARG VAL LEU GLN ASN          
SEQRES  35 B  519  PHE SER PHE LYS PRO CYS LYS GLU THR GLN ILE PRO LEU          
SEQRES  36 B  519  LYS LEU ARG PHE GLY GLY LEU LEU LEU THR GLU LYS PRO          
SEQRES  37 B  519  ILE VAL LEU LYS ALA GLU SER ARG ASP GLU THR PHE VAL          
SEQRES  38 B  519  ASP MET GLU PRO ILE HIS MET ASP PHE LEU ARG SER LEU          
SEQRES  39 B  519  ALA PHE GLN GLY PRO HIS LEU CYS PHE PHE TRP GLU LEU          
SEQRES  40 B  519  LEU CYS PRO THR ILE ARG SER ARG HIS HIS HIS HIS              
HET    HEM  A 601      43                                                       
HET    SO4  A 602       5                                                       
HET    DTV  A 603       8                                                       
HET    SO4  A 604       5                                                       
HET    HEM  B 601      43                                                       
HET    SO4  B 602       5                                                       
HET    DTV  B 603       8                                                       
HETNAM     HEM PROTOPORPHYRIN IX CONTAINING FE                                  
HETNAM     SO4 SULFATE ION                                                      
HETNAM     DTV (2S,3S)-1,4-DIMERCAPTOBUTANE-2,3-DIOL                            
HETSYN     HEM HEME                                                             
FORMUL   3  HEM    2(C34 H32 FE N4 O4)                                          
FORMUL   4  SO4    3(O4 S 2-)                                                   
FORMUL   5  DTV    2(C4 H10 O2 S2)                                              
FORMUL  10  HOH   *229(H2 O)                                                    
HELIX    1 AA1 GLY A   31  GLY A   37  1                                   7    
HELIX    2 AA2 ASN A   49  ARG A   54  1                                   6    
HELIX    3 AA3 GLY A   56  GLY A   69  1                                  14    
HELIX    4 AA4 ASP A   86  VAL A   95  1                                  10    
HELIX    5 AA5 GLY A  112  ALA A  117  5                                   6    
HELIX    6 AA6 GLU A  122  SER A  134  1                                  13    
HELIX    7 AA7 PRO A  135  PHE A  137  5                                   3    
HELIX    8 AA8 THR A  138  GLU A  165  1                                  28    
HELIX    9 AA9 LEU A  172  GLY A  190  1                                  19    
HELIX   10 AB1 ASP A  201  ARG A  212  1                                  12    
HELIX   11 AB2 PHE A  219  LYS A  224  1                                   6    
HELIX   12 AB3 PHE A  226  PHE A  228  5                                   3    
HELIX   13 AB4 LEU A  229  LEU A  236  1                                   8    
HELIX   14 AB5 PRO A  242  LEU A  261  1                                  20    
HELIX   15 AB6 ASP A  270  SER A  278  1                                   9    
HELIX   16 AB7 SER A  291  HIS A  324  1                                  34    
HELIX   17 AB8 HIS A  324  LEU A  339  1                                  16    
HELIX   18 AB9 PRO A  340  ALA A  343  5                                   4    
HELIX   19 AC1 THR A  346  LEU A  351  1                                   6    
HELIX   20 AC2 LEU A  353  PHE A  367  1                                  15    
HELIX   21 AC3 PRO A  397  HIS A  403  1                                   7    
HELIX   22 AC4 LEU A  415  ILE A  427  5                                  13    
HELIX   23 AC5 SER A  437  ASN A  441  5                                   5    
HELIX   24 AC6 GLY A  444  ASN A  462  1                                  19    
HELIX   25 AC7 GLY B   31  LEU B   36  1                                   6    
HELIX   26 AC8 ASN B   49  LYS B   55  5                                   7    
HELIX   27 AC9 GLY B   56  GLY B   69  1                                  14    
HELIX   28 AD1 ASP B   86  VAL B   95  1                                  10    
HELIX   29 AD2 GLY B  112  ALA B  117  5                                   6    
HELIX   30 AD3 GLU B  122  SER B  134  1                                  13    
HELIX   31 AD4 PRO B  135  PHE B  137  5                                   3    
HELIX   32 AD5 THR B  138  GLU B  165  1                                  28    
HELIX   33 AD6 LEU B  172  GLY B  190  1                                  19    
HELIX   34 AD7 ASP B  201  LEU B  211  1                                  11    
HELIX   35 AD8 ASP B  217  LYS B  224  1                                   8    
HELIX   36 AD9 PHE B  228  LEU B  236  1                                   9    
HELIX   37 AE1 PRO B  242  LYS B  262  1                                  21    
HELIX   38 AE2 ASP B  270  GLN B  279  1                                  10    
HELIX   39 AE3 SER B  291  HIS B  324  1                                  34    
HELIX   40 AE4 HIS B  324  LEU B  339  1                                  16    
HELIX   41 AE5 PRO B  340  ALA B  343  5                                   4    
HELIX   42 AE6 THR B  346  LEU B  351  1                                   6    
HELIX   43 AE7 LEU B  353  PHE B  367  1                                  15    
HELIX   44 AE8 PRO B  397  HIS B  403  1                                   7    
HELIX   45 AE9 LEU B  415  ILE B  427  5                                  13    
HELIX   46 AF1 SER B  437  ASN B  441  5                                   5    
HELIX   47 AF2 GLY B  444  ASN B  462  1                                  19    
SHEET    1 AA1 4 VAL A  71  ASP A  76  0                                        
SHEET    2 AA1 4 GLN A  79  ILE A  84 -1  O  ALA A  83   N  TRP A  72           
SHEET    3 AA1 4 VAL A 393  ILE A 396  1  O  MET A 395   N  LEU A  82           
SHEET    4 AA1 4 LEU A 373  VAL A 376 -1  N  ARG A 375   O  VAL A 394           
SHEET    1 AA2 3 VAL A 170  THR A 171  0                                        
SHEET    2 AA2 3 VAL A 490  SER A 495 -1  O  LEU A 491   N  VAL A 170           
SHEET    3 AA2 3 PHE A 463  PRO A 467 -1  N  SER A 464   O  GLU A 494           
SHEET    1 AA3 2 VAL A 381  ILE A 383  0                                        
SHEET    2 AA3 2 MET A 386  ILE A 388 -1  O  ILE A 388   N  VAL A 381           
SHEET    1 AA4 2 LEU A 477  ARG A 478  0                                        
SHEET    2 AA4 2 LEU A 484  THR A 485 -1  O  LEU A 484   N  ARG A 478           
SHEET    1 AA5 4 VAL B  71  ASP B  76  0                                        
SHEET    2 AA5 4 GLN B  79  ILE B  84 -1  O  MET B  81   N  ILE B  74           
SHEET    3 AA5 4 VAL B 393  ILE B 396  1  O  MET B 395   N  LEU B  82           
SHEET    4 AA5 4 LEU B 373  VAL B 376 -1  N  ARG B 375   O  VAL B 394           
SHEET    1 AA6 3 VAL B 170  THR B 171  0                                        
SHEET    2 AA6 3 VAL B 490  SER B 495 -1  O  LEU B 491   N  VAL B 170           
SHEET    3 AA6 3 PHE B 463  LYS B 466 -1  N  LYS B 466   O  LYS B 492           
SHEET    1 AA7 2 VAL B 381  ILE B 383  0                                        
SHEET    2 AA7 2 MET B 386  ILE B 388 -1  O  ILE B 388   N  VAL B 381           
SHEET    1 AA8 2 LEU B 477  ARG B 478  0                                        
SHEET    2 AA8 2 LEU B 484  THR B 485 -1  O  LEU B 484   N  ARG B 478           
LINK         SG  CYS A 442                FE   HEM A 601     1555   1555  2.26  
LINK        FE   HEM A 601                 O   HOH A 751     1555   1555  2.45  
LINK         SG  CYS B 442                FE   HEM B 601     1555   1555  2.27  
LINK        FE   HEM B 601                 O   HOH B 731     1555   1555  2.47  
CISPEP   1 PHE A  108    GLY A  109          0        -1.86                     
CISPEP   2 ILE A  473    PRO A  474          0        -2.78                     
CISPEP   3 PHE B  108    GLY B  109          0        -1.90                     
CISPEP   4 ILE B  473    PRO B  474          0        -1.76                     
CRYST1   72.290  205.120  156.550  90.00  90.00  90.00 C 2 2 21     16          
ORIGX1      1.000000  0.000000  0.000000        0.00000                         
ORIGX2      0.000000  1.000000  0.000000        0.00000                         
ORIGX3      0.000000  0.000000  1.000000        0.00000                         
SCALE1      0.013833  0.000000  0.000000        0.00000                         
SCALE2      0.000000  0.004875  0.000000        0.00000                         
SCALE3      0.000000  0.000000  0.006388        0.00000                         
ATOM      1  N   TYR A  25      96.036 315.644 191.834  1.00102.20           N  
ANISOU    1  N   TYR A  25    14944  12575  11314   -515    509    353       N  
ATOM      2  CA  TYR A  25      96.766 314.925 190.797  1.00 97.70           C  
ANISOU    2  CA  TYR A  25    14198  12086  10836   -500    411    328       C  
ATOM      3  C   TYR A  25      95.855 314.026 189.968  1.00 97.69           C  
ANISOU    3  C   TYR A  25    14043  12139  10936   -444    462    303       C  
ATOM      4  O   TYR A  25      96.013 313.921 188.745  1.00101.76           O  
ANISOU    4  O   TYR A  25    14409  12734  11523   -411    437    275       O  
ATOM      5  CB  TYR A  25      97.883 314.074 191.407  1.00100.99           C  
ANISOU    5  CB  TYR A  25    14644  12471  11255   -552    281    343       C  
ATOM      6  CG  TYR A  25      98.288 312.905 190.523  1.00105.58           C  
ANISOU    6  CG  TYR A  25    15049  13118  11949   -530    212    319       C  
ATOM      7  CD1 TYR A  25      98.950 313.118 189.315  1.00107.67           C  
ANISOU    7  CD1 TYR A  25    15177  13460  12274   -508    165    296       C  
ATOM      8  CD2 TYR A  25      97.995 311.591 190.886  1.00102.44           C  
ANISOU    8  CD2 TYR A  25    14626  12701  11597   -529    201    320       C  
ATOM      9  CE1 TYR A  25      99.314 312.060 188.496  1.00105.56           C  
ANISOU    9  CE1 TYR A  25    14759  13244  12105   -488    113    276       C  
ATOM     10  CE2 TYR A  25      98.355 310.522 190.067  1.00102.07           C  
ANISOU   10  CE2 TYR A  25    14423  12711  11649   -509    144    300       C  
ATOM     11  CZ  TYR A  25      99.017 310.765 188.876  1.00106.27           C  
ANISOU   11  CZ  TYR A  25    14826  13314  12235   -488    102    278       C  
ATOM     12  OH  TYR A  25      99.380 309.714 188.061  1.00109.12           O  
ANISOU   12  OH  TYR A  25    15044  13723  12692   -468     54    259       O  
ATOM     13  N   GLY A  26      94.905 313.369 190.636  1.00 85.66           N  
ANISOU   13  N   GLY A  26    12562  10565   9419   -436    533    314       N  
ATOM     14  CA  GLY A  26      94.109 312.332 190.002  1.00 74.96           C  
ANISOU   14  CA  GLY A  26    11069   9249   8161   -393    564    296       C  
ATOM     15  C   GLY A  26      93.214 312.727 188.843  1.00 70.84           C  
ANISOU   15  C   GLY A  26    10435   8784   7697   -335    645    279       C  
ATOM     16  O   GLY A  26      92.382 311.922 188.417  1.00 71.64           O  
ANISOU   16  O   GLY A  26    10465   8889   7866   -302    703    276       O  
ATOM     17  N   THR A  27      93.366 313.955 188.318  1.00 68.35           N  
ANISOU   17  N   THR A  27    10102   8509   7359   -325    646    269       N  
ATOM     18  CA  THR A  27      92.503 314.441 187.248  1.00 67.56           C  
ANISOU   18  CA  THR A  27     9907   8456   7307   -274    719    256       C  
ATOM     19  C   THR A  27      93.221 315.024 186.033  1.00 72.37           C  
ANISOU   19  C   THR A  27    10426   9141   7930   -262    659    228       C  
ATOM     20  O   THR A  27      92.554 315.597 185.163  1.00 69.30           O  
ANISOU   20  O   THR A  27     9969   8790   7573   -224    709    217       O  
ATOM     21  CB  THR A  27      91.597 315.535 187.859  1.00 66.08           C  
ANISOU   21  CB  THR A  27     9827   8213   7066   -265    842    282       C  
ATOM     22  OG1 THR A  27      92.404 316.632 188.308  1.00 76.17           O  
ANISOU   22  OG1 THR A  27    11227   9471   8245   -299    823    290       O  
ATOM     23  CG2 THR A  27      90.755 315.000 189.036  1.00 57.55           C  
ANISOU   23  CG2 THR A  27     8842   7048   5978   -272    925    310       C  
ATOM     24  N   ARG A  28      94.549 314.894 185.933  1.00 95.54           N  
ANISOU   24  N   ARG A  28    13358  12095  10848   -293    555    219       N  
ATOM     25  CA  ARG A  28      95.302 315.719 184.987  1.00112.06           C  
ANISOU   25  CA  ARG A  28    15402  14242  12935   -288    514    198       C  
ATOM     26  C   ARG A  28      94.956 315.394 183.538  1.00100.80           C  
ANISOU   26  C   ARG A  28    13823  12885  11591   -243    513    165       C  
ATOM     27  O   ARG A  28      94.896 316.299 182.694  1.00100.32           O  
ANISOU   27  O   ARG A  28    13730  12862  11524   -222    533    149       O  
ATOM     28  CB  ARG A  28      96.801 315.560 185.223  1.00132.13           C  
ANISOU   28  CB  ARG A  28    17966  16780  15458   -332    404    200       C  
ATOM     29  CG  ARG A  28      97.661 316.420 184.310  1.00145.95           C  
ANISOU   29  CG  ARG A  28    19671  18579  17204   -329    364    180       C  
ATOM     30  CD  ARG A  28      99.102 315.975 184.398  1.00156.38           C  
ANISOU   30  CD  ARG A  28    20975  19896  18545   -366    253    185       C  
ATOM     31  NE  ARG A  28      99.205 314.531 184.211  1.00162.77           N  
ANISOU   31  NE  ARG A  28    21697  20714  19434   -360    211    178       N  
ATOM     32  CZ  ARG A  28     100.294 313.816 184.474  1.00163.14           C  
ANISOU   32  CZ  ARG A  28    21727  20746  19514   -392    119    189       C  
ATOM     33  NH1 ARG A  28     101.383 314.409 184.942  1.00164.25           N  
ANISOU   33  NH1 ARG A  28    21928  20859  19620   -434     52    210       N  
ATOM     34  NH2 ARG A  28     100.291 312.506 184.271  1.00162.13           N  
ANISOU   34  NH2 ARG A  28    21518  20625  19458   -383     91    182       N  
ATOM     35  N   THR A  29      94.734 314.117 183.225  1.00 75.79           N  
ANISOU   35  N   THR A  29    10569   9732   8497   -231    487    156       N  
ATOM     36  CA  THR A  29      94.334 313.742 181.878  1.00 67.72           C  
ANISOU   36  CA  THR A  29     9417   8765   7549   -193    484    128       C  
ATOM     37  C   THR A  29      92.830 313.788 181.668  1.00 59.31           C  
ANISOU   37  C   THR A  29     8320   7695   6519   -158    567    135       C  
ATOM     38  O   THR A  29      92.383 313.783 180.515  1.00 62.15           O  
ANISOU   38  O   THR A  29     8589   8097   6930   -127    569    116       O  
ATOM     39  CB  THR A  29      94.844 312.340 181.538  1.00 65.66           C  
ANISOU   39  CB  THR A  29     9076   8520   7351   -198    414    114       C  
ATOM     40  OG1 THR A  29      94.788 311.519 182.706  1.00 68.50           O  
ANISOU   40  OG1 THR A  29     9491   8831   7704   -222    408    137       O  
ATOM     41  CG2 THR A  29      96.273 312.405 181.046  1.00 63.44           C  
ANISOU   41  CG2 THR A  29     8770   8263   7071   -216    336     98       C  
ATOM     42  N   HIS A  30      92.041 313.867 182.742  1.00 46.24           N  
ANISOU   42  N   HIS A  30     6743   5985   4841   -162    637    165       N  
ATOM     43  CA  HIS A  30      90.601 313.640 182.631  1.00 48.80           C  
ANISOU   43  CA  HIS A  30     7022   6295   5224   -129    714    179       C  
ATOM     44  C   HIS A  30      89.894 314.661 181.745  1.00 52.56           C  
ANISOU   44  C   HIS A  30     7455   6799   5718    -95    763    176       C  
ATOM     45  O   HIS A  30      88.699 314.494 181.474  1.00 55.18           O  
ANISOU   45  O   HIS A  30     7729   7121   6116    -66    816    190       O  
ATOM     46  CB  HIS A  30      89.965 313.606 184.025  1.00 51.24           C  
ANISOU   46  CB  HIS A  30     7437   6528   5503   -141    793    214       C  
ATOM     47  CG  HIS A  30      90.235 312.338 184.779  1.00 49.80           C  
ANISOU   47  CG  HIS A  30     7274   6316   5332   -165    756    219       C  
ATOM     48  ND1 HIS A  30      90.856 311.249 184.203  1.00 61.08           N  
ANISOU   48  ND1 HIS A  30     8616   7785   6806   -170    666    196       N  
ATOM     49  CD2 HIS A  30      89.967 311.981 186.057  1.00 56.46           C  
ANISOU   49  CD2 HIS A  30     8219   7088   6145   -185    799    245       C  
ATOM     50  CE1 HIS A  30      90.960 310.275 185.092  1.00 53.35           C  
ANISOU   50  CE1 HIS A  30     7677   6766   5827   -191    651    208       C  
ATOM     51  NE2 HIS A  30      90.425 310.692 186.225  1.00 57.05           N  
ANISOU   51  NE2 HIS A  30     8262   7167   6248   -202    730    236       N  
ATOM     52  N   GLY A  31      90.590 315.693 181.268  1.00 51.28           N  
ANISOU   52  N   GLY A  31     7313   6666   5505    -99    742    160       N  
ATOM     53  CA  GLY A  31      89.969 316.581 180.311  1.00 50.76           C  
ANISOU   53  CA  GLY A  31     7197   6629   5459    -67    776    154       C  
ATOM     54  C   GLY A  31      90.218 316.235 178.860  1.00 53.25           C  
ANISOU   54  C   GLY A  31     7403   7004   5824    -51    708    119       C  
ATOM     55  O   GLY A  31      89.575 316.815 177.974  1.00 50.11           O  
ANISOU   55  O   GLY A  31     6957   6628   5456    -24    727    115       O  
ATOM     56  N   LEU A  32      91.117 315.281 178.599  1.00 48.61           N  
ANISOU   56  N   LEU A  32     6782   6438   5251    -67    629     97       N  
ATOM     57  CA  LEU A  32      91.627 315.068 177.247  1.00 51.30           C  
ANISOU   57  CA  LEU A  32     7045   6826   5620    -58    567     62       C  
ATOM     58  C   LEU A  32      90.503 314.865 176.235  1.00 45.55           C  
ANISOU   58  C   LEU A  32     6235   6113   4961    -27    577     59       C  
ATOM     59  O   LEU A  32      90.412 315.587 175.244  1.00 53.91           O  
ANISOU   59  O   LEU A  32     7269   7197   6018    -12    573     42       O  
ATOM     60  CB  LEU A  32      92.592 313.881 177.221  1.00 44.76           C  
ANISOU   60  CB  LEU A  32     6189   6005   4812    -78    496     46       C  
ATOM     61  CG  LEU A  32      93.200 313.598 175.843  1.00 45.56           C  
ANISOU   61  CG  LEU A  32     6222   6146   4943    -69    441     10       C  
ATOM     62  CD1 LEU A  32      93.853 314.851 175.264  1.00 42.02           C  
ANISOU   62  CD1 LEU A  32     5800   5721   4447    -67    442     -9       C  
ATOM     63  CD2 LEU A  32      94.208 312.475 175.893  1.00 40.29           C  
ANISOU   63  CD2 LEU A  32     5531   5478   4299    -89    381     -1       C  
ATOM     64  N   PHE A  33      89.632 313.890 176.468  1.00 44.34           N  
ANISOU   64  N   PHE A  33     6039   5938   4869    -21    587     77       N  
ATOM     65  CA  PHE A  33      88.644 313.566 175.447  1.00 49.64           C  
ANISOU   65  CA  PHE A  33     6627   6621   5614      2    578     76       C  
ATOM     66  C   PHE A  33      87.635 314.699 175.275  1.00 47.54           C  
ANISOU   66  C   PHE A  33     6360   6344   5358     25    637     98       C  
ATOM     67  O   PHE A  33      87.196 314.989 174.152  1.00 43.98           O  
ANISOU   67  O   PHE A  33     5858   5912   4940     41    614     89       O  
ATOM     68  CB  PHE A  33      87.947 312.248 175.790  1.00 42.15           C  
ANISOU   68  CB  PHE A  33     5633   5649   4734      2    573     94       C  
ATOM     69  CG  PHE A  33      88.840 311.041 175.642  1.00 46.70           C  
ANISOU   69  CG  PHE A  33     6189   6239   5313    -16    506     70       C  
ATOM     70  CD1 PHE A  33      89.135 310.232 176.739  1.00 41.67           C  
ANISOU   70  CD1 PHE A  33     5584   5579   4671    -34    510     82       C  
ATOM     71  CD2 PHE A  33      89.397 310.722 174.408  1.00 41.30           C  
ANISOU   71  CD2 PHE A  33     5464   5588   4640    -16    443     37       C  
ATOM     72  CE1 PHE A  33      89.968 309.118 176.607  1.00 43.02           C  
ANISOU   72  CE1 PHE A  33     5734   5761   4851    -50    449     63       C  
ATOM     73  CE2 PHE A  33      90.234 309.625 174.264  1.00 44.96           C  
ANISOU   73  CE2 PHE A  33     5912   6060   5112    -31    391     17       C  
ATOM     74  CZ  PHE A  33      90.518 308.812 175.370  1.00 43.49           C  
ANISOU   74  CZ  PHE A  33     5746   5853   4926    -47    392     31       C  
ATOM     75  N   LYS A  34      87.262 315.359 176.374  1.00 56.61           N  
ANISOU   75  N   LYS A  34     7572   7458   6480     26    716    129       N  
ATOM     76  CA  LYS A  34      86.326 316.475 176.272  1.00 57.10           C  
ANISOU   76  CA  LYS A  34     7636   7505   6556     50    783    154       C  
ATOM     77  C   LYS A  34      86.912 317.606 175.435  1.00 54.66           C  
ANISOU   77  C   LYS A  34     7344   7233   6193     54    762    127       C  
ATOM     78  O   LYS A  34      86.216 318.200 174.600  1.00 48.54           O  
ANISOU   78  O   LYS A  34     6525   6466   5453     75    768    131       O  
ATOM     79  CB  LYS A  34      85.953 316.964 177.669  1.00 60.48           C  
ANISOU   79  CB  LYS A  34     8146   7879   6952     47    880    190       C  
ATOM     80  CG  LYS A  34      84.472 317.226 177.844  1.00 65.90           C  
ANISOU   80  CG  LYS A  34     8797   8523   7718     75    964    235       C  
ATOM     81  CD  LYS A  34      84.231 318.155 179.023  1.00 75.48           C  
ANISOU   81  CD  LYS A  34    10114   9685   8881     75   1074    266       C  
ATOM     82  CE  LYS A  34      83.615 319.483 178.588  1.00 83.02           C  
ANISOU   82  CE  LYS A  34    11063  10636   9843    101   1132    283       C  
ATOM     83  NZ  LYS A  34      83.764 320.541 179.638  1.00 83.73           N  
ANISOU   83  NZ  LYS A  34    11279  10685   9850     95   1227    302       N  
ATOM     84  N   LYS A  35      88.206 317.888 175.616  1.00 48.97           N  
ANISOU   84  N   LYS A  35     6683   6533   5392     32    732     99       N  
ATOM     85  CA  LYS A  35      88.877 318.902 174.813  1.00 50.11           C  
ANISOU   85  CA  LYS A  35     6844   6713   5484     35    711     71       C  
ATOM     86  C   LYS A  35      88.918 318.521 173.340  1.00 60.68           C  
ANISOU   86  C   LYS A  35     8107   8085   6864     45    643     39       C  
ATOM     87  O   LYS A  35      88.867 319.404 172.476  1.00 58.95           O  
ANISOU   87  O   LYS A  35     7883   7885   6629     58    640     24       O  
ATOM     88  CB  LYS A  35      90.291 319.126 175.350  1.00 57.22           C  
ANISOU   88  CB  LYS A  35     7816   7622   6304      7    686     52       C  
ATOM     89  CG  LYS A  35      91.309 319.572 174.317  1.00 68.52           C  
ANISOU   89  CG  LYS A  35     9238   9094   7703      4    633     12       C  
ATOM     90  CD  LYS A  35      92.719 319.303 174.804  1.00 80.16           C  
ANISOU   90  CD  LYS A  35    10752  10572   9135    -27    590     -1       C  
ATOM     91  CE  LYS A  35      93.724 320.225 174.136  1.00 91.70           C  
ANISOU   91  CE  LYS A  35    12233  12060  10548    -31    568    -30       C  
ATOM     92  NZ  LYS A  35      95.084 320.080 174.728  1.00100.59           N  
ANISOU   92  NZ  LYS A  35    13398  13181  11640    -63    527    -33       N  
ATOM     93  N   LEU A  36      89.015 317.226 173.022  1.00 63.25           N  
ANISOU   93  N   LEU A  36     8382   8414   7238     38    590     29       N  
ATOM     94  CA  LEU A  36      89.028 316.819 171.622  1.00 47.47           C  
ANISOU   94  CA  LEU A  36     6328   6438   5273     44    528      1       C  
ATOM     95  C   LEU A  36      87.632 316.592 171.065  1.00 49.45           C  
ANISOU   95  C   LEU A  36     6515   6672   5601     62    526     24       C  
ATOM     96  O   LEU A  36      87.492 316.377 169.862  1.00 52.09           O  
ANISOU   96  O   LEU A  36     6815   7017   5961     65    473      5       O  
ATOM     97  CB  LEU A  36      89.870 315.560 171.419  1.00 44.51           C  
ANISOU   97  CB  LEU A  36     5932   6070   4909     27    470    -23       C  
ATOM     98  CG  LEU A  36      91.306 315.545 171.951  1.00 51.78           C  
ANISOU   98  CG  LEU A  36     6900   7000   5775      6    458    -41       C  
ATOM     99  CD1 LEU A  36      91.913 314.151 171.757  1.00 54.15           C  
ANISOU   99  CD1 LEU A  36     7166   7299   6109     -7    406    -56       C  
ATOM    100  CD2 LEU A  36      92.162 316.605 171.288  1.00 48.20           C  
ANISOU  100  CD2 LEU A  36     6478   6568   5267      7    452    -70       C  
ATOM    101  N   GLY A  37      86.596 316.646 171.894  1.00 54.18           N  
ANISOU  101  N   GLY A  37     7102   7240   6242     72    583     67       N  
ATOM    102  CA  GLY A  37      85.267 316.422 171.365  1.00 51.80           C  
ANISOU  102  CA  GLY A  37     6731   6918   6031     88    577     96       C  
ATOM    103  C   GLY A  37      84.917 314.970 171.136  1.00 58.02           C  
ANISOU  103  C   GLY A  37     7461   7696   6886     80    525    100       C  
ATOM    104  O   GLY A  37      83.970 314.679 170.402  1.00 54.90           O  
ANISOU  104  O   GLY A  37     7005   7288   6567     87    491    118       O  
ATOM    105  N   ILE A  38      85.650 314.042 171.741  1.00 62.67           N  
ANISOU  105  N   ILE A  38     8068   8289   7454     63    513     87       N  
ATOM    106  CA  ILE A  38      85.255 312.635 171.680  1.00 53.04           C  
ANISOU  106  CA  ILE A  38     6796   7056   6299     56    475     94       C  
ATOM    107  C   ILE A  38      84.317 312.359 172.846  1.00 41.70           C  
ANISOU  107  C   ILE A  38     5347   5582   4915     63    541    140       C  
ATOM    108  O   ILE A  38      84.682 312.613 173.999  1.00 39.53           O  
ANISOU  108  O   ILE A  38     5130   5293   4595     58    599    148       O  
ATOM    109  CB  ILE A  38      86.473 311.703 171.714  1.00 48.97           C  
ANISOU  109  CB  ILE A  38     6302   6561   5743     36    430     59       C  
ATOM    110  CG1 ILE A  38      87.262 311.818 170.409  1.00 46.66           C  
ANISOU  110  CG1 ILE A  38     6015   6296   5419     31    370     17       C  
ATOM    111  CG2 ILE A  38      86.033 310.263 171.962  1.00 46.02           C  
ANISOU  111  CG2 ILE A  38     5885   6171   5432     28    407     72       C  
ATOM    112  CD1 ILE A  38      88.761 312.008 170.620  1.00 40.54           C  
ANISOU  112  CD1 ILE A  38     5291   5542   4571     18    366    -16       C  
ATOM    113  N   PRO A  39      83.117 311.839 172.605  1.00 47.68           N  
ANISOU  113  N   PRO A  39     6035   6313   5769     72    535    173       N  
ATOM    114  CA  PRO A  39      82.214 311.513 173.721  1.00 45.88           C  
ANISOU  114  CA  PRO A  39     5793   6041   5600     80    607    218       C  
ATOM    115  C   PRO A  39      82.815 310.449 174.626  1.00 56.87           C  
ANISOU  115  C   PRO A  39     7215   7428   6966     63    610    207       C  
ATOM    116  O   PRO A  39      83.784 309.766 174.281  1.00 58.56           O  
ANISOU  116  O   PRO A  39     7440   7672   7138     46    546    170       O  
ATOM    117  CB  PRO A  39      80.946 311.003 173.028  1.00 45.45           C  
ANISOU  117  CB  PRO A  39     5644   5962   5662     88    575    251       C  
ATOM    118  CG  PRO A  39      81.433 310.491 171.683  1.00 42.85           C  
ANISOU  118  CG  PRO A  39     5293   5667   5320     74    465    213       C  
ATOM    119  CD  PRO A  39      82.598 311.390 171.299  1.00 42.43           C  
ANISOU  119  CD  PRO A  39     5306   5653   5163     71    455    170       C  
ATOM    120  N   GLY A  40      82.214 310.312 175.810  1.00 57.65           N  
ANISOU  120  N   GLY A  40     7330   7482   7092     68    690    242       N  
ATOM    121  CA  GLY A  40      82.670 309.365 176.803  1.00 60.30           C  
ANISOU  121  CA  GLY A  40     7704   7803   7403     51    700    237       C  
ATOM    122  C   GLY A  40      82.031 309.593 178.160  1.00 51.32           C  
ANISOU  122  C   GLY A  40     6614   6607   6277     58    809    277       C  
ATOM    123  O   GLY A  40      81.417 310.627 178.401  1.00 50.25           O  
ANISOU  123  O   GLY A  40     6496   6444   6153     75    884    305       O  
ATOM    124  N   PRO A  41      82.144 308.622 179.067  1.00 47.41           N  
ANISOU  124  N   PRO A  41     6147   6086   5780     45    824    280       N  
ATOM    125  CA  PRO A  41      81.550 308.780 180.397  1.00 50.74           C  
ANISOU  125  CA  PRO A  41     6629   6441   6207     49    934    317       C  
ATOM    126  C   PRO A  41      82.474 309.526 181.348  1.00 54.10           C  
ANISOU  126  C   PRO A  41     7185   6853   6516     32    971    306       C  
ATOM    127  O   PRO A  41      83.703 309.449 181.257  1.00 47.74           O  
ANISOU  127  O   PRO A  41     6420   6086   5632      9    901    271       O  
ATOM    128  CB  PRO A  41      81.338 307.335 180.855  1.00 47.41           C  
ANISOU  128  CB  PRO A  41     6184   6000   5831     40    919    320       C  
ATOM    129  CG  PRO A  41      82.457 306.585 180.182  1.00 44.86           C  
ANISOU  129  CG  PRO A  41     5844   5737   5466     19    804    274       C  
ATOM    130  CD  PRO A  41      82.704 307.275 178.866  1.00 40.57           C  
ANISOU  130  CD  PRO A  41     5253   5244   4917     27    744    254       C  
ATOM    131  N   THR A  42      81.859 310.256 182.270  1.00 54.33           N  
ANISOU  131  N   THR A  42     7282   6821   6539     41   1085    341       N  
ATOM    132  CA  THR A  42      82.627 311.147 183.127  1.00 49.65           C  
ANISOU  132  CA  THR A  42     6824   6208   5832     23   1124    337       C  
ATOM    133  C   THR A  42      83.520 310.329 184.050  1.00 46.08           C  
ANISOU  133  C   THR A  42     6456   5741   5312    -11   1090    322       C  
ATOM    134  O   THR A  42      83.031 309.431 184.730  1.00 42.62           O  
ANISOU  134  O   THR A  42     6025   5258   4912    -13   1125    338       O  
ATOM    135  CB  THR A  42      81.713 312.035 183.965  1.00 55.99           C  
ANISOU  135  CB  THR A  42     7693   6936   6643     40   1265    381       C  
ATOM    136  OG1 THR A  42      80.724 312.647 183.125  1.00 62.34           O  
ANISOU  136  OG1 THR A  42     8401   7747   7538     74   1298    404       O  
ATOM    137  CG2 THR A  42      82.542 313.115 184.625  1.00 58.33           C  
ANISOU  137  CG2 THR A  42     8131   7219   6814     20   1293    375       C  
ATOM    138  N   PRO A  43      84.815 310.609 184.108  1.00 50.97           N  
ANISOU  138  N   PRO A  43     7139   6390   5835    -38   1023    293       N  
ATOM    139  CA  PRO A  43      85.701 309.846 184.992  1.00 47.87           C  
ANISOU  139  CA  PRO A  43     6826   5979   5384    -73    980    283       C  
ATOM    140  C   PRO A  43      85.676 310.368 186.422  1.00 47.96           C  
ANISOU  140  C   PRO A  43     6995   5909   5318    -93   1064    310       C  
ATOM    141  O   PRO A  43      85.423 311.545 186.674  1.00 58.56           O  
ANISOU  141  O   PRO A  43     8405   7225   6621    -87   1137    326       O  
ATOM    142  CB  PRO A  43      87.082 310.068 184.365  1.00 43.90           C  
ANISOU  142  CB  PRO A  43     6319   5538   4824    -93    872    248       C  
ATOM    143  CG  PRO A  43      86.978 311.461 183.798  1.00 48.49           C  
ANISOU  143  CG  PRO A  43     6903   6141   5381    -77    904    248       C  
ATOM    144  CD  PRO A  43      85.553 311.583 183.286  1.00 43.82           C  
ANISOU  144  CD  PRO A  43     6227   5540   4882    -38    973    270       C  
ATOM    145  N   LEU A  44      85.951 309.451 187.383  1.00 48.00           N  
ANISOU  145  N   LEU A  44     7067   5871   5299   -120   1053    313       N  
ATOM    146  CA  LEU A  44      86.188 309.816 188.772  1.00 47.43           C  
ANISOU  146  CA  LEU A  44     7168   5718   5135   -150   1108    333       C  
ATOM    147  C   LEU A  44      87.653 310.191 188.972  1.00 50.08           C  
ANISOU  147  C   LEU A  44     7585   6073   5371   -192   1011    316       C  
ATOM    148  O   LEU A  44      88.521 309.744 188.215  1.00 51.39           O  
ANISOU  148  O   LEU A  44     7668   6306   5552   -199    900    289       O  
ATOM    149  CB  LEU A  44      85.838 308.655 189.711  1.00 48.37           C  
ANISOU  149  CB  LEU A  44     7330   5776   5271   -163   1134    345       C  
ATOM    150  CG  LEU A  44      84.390 308.175 189.825  1.00 41.35           C  
ANISOU  150  CG  LEU A  44     6386   4844   4480   -129   1241    370       C  
ATOM    151  CD1 LEU A  44      84.305 306.967 190.735  1.00 44.47           C  
ANISOU  151  CD1 LEU A  44     6831   5186   4878   -147   1246    374       C  
ATOM    152  CD2 LEU A  44      83.508 309.296 190.320  1.00 47.92           C  
ANISOU  152  CD2 LEU A  44     7295   5608   5304   -111   1384    404       C  
ATOM    153  N   PRO A  45      87.968 311.006 189.982  1.00 47.92           N  
ANISOU  153  N   PRO A  45     7475   5735   4998   -221   1051    335       N  
ATOM    154  CA  PRO A  45      89.378 311.239 190.316  1.00 50.95           C  
ANISOU  154  CA  PRO A  45     7942   6124   5291   -268    948    325       C  
ATOM    155  C   PRO A  45      90.076 309.937 190.688  1.00 50.71           C  
ANISOU  155  C   PRO A  45     7908   6090   5270   -298    853    316       C  
ATOM    156  O   PRO A  45      89.520 309.097 191.397  1.00 49.15           O  
ANISOU  156  O   PRO A  45     7745   5839   5090   -300    893    328       O  
ATOM    157  CB  PRO A  45      89.306 312.203 191.507  1.00 57.84           C  
ANISOU  157  CB  PRO A  45     9012   6906   6060   -296   1027    354       C  
ATOM    158  CG  PRO A  45      87.955 312.886 191.377  1.00 49.02           C  
ANISOU  158  CG  PRO A  45     7881   5763   4981   -252   1174    373       C  
ATOM    159  CD  PRO A  45      87.061 311.779 190.851  1.00 51.25           C  
ANISOU  159  CD  PRO A  45     8017   6071   5386   -214   1193    368       C  
ATOM    160  N   PHE A  46      91.303 309.775 190.176  1.00 50.61           N  
ANISOU  160  N   PHE A  46     7846   6132   5251   -318    728    297       N  
ATOM    161  CA  PHE A  46      92.175 308.621 190.407  1.00 51.12           C  
ANISOU  161  CA  PHE A  46     7893   6200   5328   -347    621    289       C  
ATOM    162  C   PHE A  46      91.658 307.358 189.738  1.00 52.38           C  
ANISOU  162  C   PHE A  46     7910   6402   5589   -316    613    272       C  
ATOM    163  O   PHE A  46      92.421 306.681 189.041  1.00 62.19           O  
ANISOU  163  O   PHE A  46     9054   7700   6876   -318    519    252       O  
ATOM    164  CB  PHE A  46      92.395 308.369 191.911  1.00 54.48           C  
ANISOU  164  CB  PHE A  46     8493   6530   5678   -395    621    315       C  
ATOM    165  CG  PHE A  46      93.146 309.482 192.601  1.00 63.40           C  
ANISOU  165  CG  PHE A  46     9776   7614   6701   -438    598    334       C  
ATOM    166  CD1 PHE A  46      92.469 310.461 193.309  1.00 60.20           C  
ANISOU  166  CD1 PHE A  46     9510   7141   6224   -441    707    355       C  
ATOM    167  CD2 PHE A  46      94.528 309.565 192.511  1.00 69.66           C  
ANISOU  167  CD2 PHE A  46    10571   8427   7470   -476    468    332       C  
ATOM    168  CE1 PHE A  46      93.158 311.495 193.927  1.00 60.13           C  
ANISOU  168  CE1 PHE A  46     9650   7087   6110   -484    684    373       C  
ATOM    169  CE2 PHE A  46      95.216 310.605 193.117  1.00 69.41           C  
ANISOU  169  CE2 PHE A  46    10678   8352   7344   -519    439    352       C  
ATOM    170  CZ  PHE A  46      94.529 311.568 193.826  1.00 63.74           C  
ANISOU  170  CZ  PHE A  46    10106   7567   6543   -524    545    372       C  
ATOM    171  N   LEU A  47      90.383 307.016 189.942  1.00 48.19           N  
ANISOU  171  N   LEU A  47     7368   5842   5100   -289    711    282       N  
ATOM    172  CA  LEU A  47      89.866 305.762 189.393  1.00 48.95           C  
ANISOU  172  CA  LEU A  47     7338   5971   5290   -264    699    269       C  
ATOM    173  C   LEU A  47      89.591 305.861 187.898  1.00 58.14           C  
ANISOU  173  C   LEU A  47     8344   7218   6529   -225    684    247       C  
ATOM    174  O   LEU A  47      89.642 304.839 187.190  1.00 46.76           O  
ANISOU  174  O   LEU A  47     6791   5820   5154   -213    630    229       O  
ATOM    175  CB  LEU A  47      88.577 305.343 190.108  1.00 40.29           C  
ANISOU  175  CB  LEU A  47     6277   4810   4222   -248    809    290       C  
ATOM    176  CG  LEU A  47      88.386 305.352 191.627  1.00 59.07           C  
ANISOU  176  CG  LEU A  47     8769   7108   6566   -277    827    305       C  
ATOM    177  CD1 LEU A  47      86.967 305.027 192.053  1.00 57.07           C  
ANISOU  177  CD1 LEU A  47     8610   6838   6237   -328    720    303       C  
ATOM    178  CD2 LEU A  47      89.379 304.388 192.252  1.00 62.47           C  
ANISOU  178  CD2 LEU A  47     9326   7448   6960   -273    965    335       C  
ATOM    179  N   GLY A  48      89.300 307.071 187.408  1.00 46.46           N  
ANISOU  179  N   GLY A  48     6861   5756   5037   -206    729    249       N  
ATOM    180  CA  GLY A  48      88.817 307.209 186.046  1.00 43.14           C  
ANISOU  180  CA  GLY A  48     6304   5401   4688   -168    726    233       C  
ATOM    181  C   GLY A  48      87.452 306.562 185.954  1.00 51.48           C  
ANISOU  181  C   GLY A  48     7293   6438   5829   -139    793    247       C  
ATOM    182  O   GLY A  48      86.581 306.817 186.788  1.00 46.21           O  
ANISOU  182  O   GLY A  48     6691   5707   5160   -133    892    276       O  
ATOM    183  N   ASN A  49      87.266 305.699 184.949  1.00 54.70           N  
ANISOU  183  N   ASN A  49     7574   6896   6314   -122    742    230       N  
ATOM    184  CA  ASN A  49      86.034 304.941 184.760  1.00 41.91           C  
ANISOU  184  CA  ASN A  49     5876   5263   4786    -97    785    244       C  
ATOM    185  C   ASN A  49      86.151 303.513 185.267  1.00 42.65           C  
ANISOU  185  C   ASN A  49     5965   5340   4901   -112    753    240       C  
ATOM    186  O   ASN A  49      85.228 302.720 185.055  1.00 52.52           O  
ANISOU  186  O   ASN A  49     7143   6583   6231    -95    775    249       O  
ATOM    187  CB  ASN A  49      85.635 304.923 183.279  1.00 37.38           C  
ANISOU  187  CB  ASN A  49     5171   4748   4283    -71    746    230       C  
ATOM    188  CG  ASN A  49      85.424 306.329 182.703  1.00 49.49           C  
ANISOU  188  CG  ASN A  49     6703   6298   5803    -54    777    234       C  
ATOM    189  OD1 ASN A  49      86.163 306.766 181.819  1.00 44.04           O  
ANISOU  189  OD1 ASN A  49     5987   5660   5088    -55    715    208       O  
ATOM    190  ND2 ASN A  49      84.424 307.044 183.218  1.00 52.94           N  
ANISOU  190  ND2 ASN A  49     7170   6687   6259    -37    879    268       N  
ATOM    191  N   ALA A  50      87.250 303.182 185.959  1.00 41.35           N  
ANISOU  191  N   ALA A  50     5878   5165   4669   -145    701    230       N  
ATOM    192  CA  ALA A  50      87.556 301.791 186.295  1.00 51.59           C  
ANISOU  192  CA  ALA A  50     7161   6455   5985   -161    652    223       C  
ATOM    193  C   ALA A  50      86.424 301.080 187.035  1.00 52.97           C  
ANISOU  193  C   ALA A  50     7349   6574   6204   -152    729    244       C  
ATOM    194  O   ALA A  50      86.214 299.882 186.824  1.00 52.00           O  
ANISOU  194  O   ALA A  50     7159   6463   6136   -148    699    237       O  
ATOM    195  CB  ALA A  50      88.840 301.720 187.123  1.00 47.76           C  
ANISOU  195  CB  ALA A  50     6776   5950   5420   -201    592    219       C  
ATOM    196  N   LEU A  51      85.670 301.786 187.892  1.00 46.41           N  
ANISOU  196  N   LEU A  51     6603   5677   5354   -147    834    272       N  
ATOM    197  CA  LEU A  51      84.613 301.085 188.616  1.00 47.25           C  
ANISOU  197  CA  LEU A  51     6722   5722   5508   -138    916    294       C  
ATOM    198  C   LEU A  51      83.533 300.576 187.668  1.00 47.18           C  
ANISOU  198  C   LEU A  51     6567   5743   5618   -104    930    300       C  
ATOM    199  O   LEU A  51      82.942 299.520 187.915  1.00 48.82           O  
ANISOU  199  O   LEU A  51     6741   5928   5882   -100    947    306       O  
ATOM    200  CB  LEU A  51      84.007 301.975 189.701  1.00 49.38           C  
ANISOU  200  CB  LEU A  51     7119   5906   5739   -138   1040    325       C  
ATOM    201  CG  LEU A  51      84.988 302.431 190.789  1.00 47.91           C  
ANISOU  201  CG  LEU A  51     7101   5672   5429   -179   1028    326       C  
ATOM    202  CD1 LEU A  51      84.293 303.269 191.850  1.00 49.06           C  
ANISOU  202  CD1 LEU A  51     7385   5723   5534   -179   1163    358       C  
ATOM    203  CD2 LEU A  51      85.699 301.259 191.425  1.00 57.02           C  
ANISOU  203  CD2 LEU A  51     8301   6812   6553   -211    956    314       C  
ATOM    204  N   SER A  52      83.301 301.275 186.558  1.00 55.63           N  
ANISOU  204  N   SER A  52     7552   6862   6725    -82    915    297       N  
ATOM    205  CA  SER A  52      82.321 300.810 185.585  1.00 50.21           C  
ANISOU  205  CA  SER A  52     6728   6199   6148    -56    909    305       C  
ATOM    206  C   SER A  52      82.756 299.539 184.868  1.00 48.68           C  
ANISOU  206  C   SER A  52     6454   6058   5984    -64    806    278       C  
ATOM    207  O   SER A  52      81.905 298.861 184.286  1.00 49.10           O  
ANISOU  207  O   SER A  52     6410   6117   6127    -49    800    287       O  
ATOM    208  CB  SER A  52      82.029 301.909 184.571  1.00 49.86           C  
ANISOU  208  CB  SER A  52     6624   6190   6128    -35    909    309       C  
ATOM    209  OG  SER A  52      81.277 302.938 185.177  1.00 60.31           O  
ANISOU  209  OG  SER A  52     8000   7458   7457    -20   1022    342       O  
ATOM    210  N   PHE A  53      84.047 299.190 184.898  1.00 49.95           N  
ANISOU  210  N   PHE A  53     6652   6251   6075    -88    726    248       N  
ATOM    211  CA  PHE A  53      84.477 297.956 184.237  1.00 57.18           C  
ANISOU  211  CA  PHE A  53     7496   7210   7020    -95    638    224       C  
ATOM    212  C   PHE A  53      83.981 296.727 184.971  1.00 59.19           C  
ANISOU  212  C   PHE A  53     7753   7426   7310   -100    660    233       C  
ATOM    213  O   PHE A  53      83.807 295.671 184.353  1.00 55.29           O  
ANISOU  213  O   PHE A  53     7180   6958   6870    -97    611    224       O  
ATOM    214  CB  PHE A  53      86.002 297.846 184.140  1.00 50.10           C  
ANISOU  214  CB  PHE A  53     6635   6349   6053   -119    554    195       C  
ATOM    215  CG  PHE A  53      86.672 299.036 183.544  1.00 47.17           C  
ANISOU  215  CG  PHE A  53     6274   6011   5636   -118    531    183       C  
ATOM    216  CD1 PHE A  53      85.961 299.968 182.808  1.00 56.77           C  
ANISOU  216  CD1 PHE A  53     7447   7241   6880    -95    564    191       C  
ATOM    217  CD2 PHE A  53      88.032 299.227 183.723  1.00 50.13           C  
ANISOU  217  CD2 PHE A  53     6700   6401   5946   -141    474    167       C  
ATOM    218  CE1 PHE A  53      86.592 301.076 182.280  1.00 63.27           C  
ANISOU  218  CE1 PHE A  53     8287   8095   7659    -94    546    178       C  
ATOM    219  CE2 PHE A  53      88.666 300.333 183.192  1.00 59.29           C  
ANISOU  219  CE2 PHE A  53     7871   7590   7068   -140    456    156       C  
ATOM    220  CZ  PHE A  53      87.947 301.256 182.473  1.00 58.94           C  
ANISOU  220  CZ  PHE A  53     7790   7561   7043   -117    494    160       C  
ATOM    221  N   ARG A  54      83.756 296.843 186.284  1.00 60.97           N  
ANISOU  221  N   ARG A  54     8078   7585   7503   -109    734    252       N  
ATOM    222  CA  ARG A  54      83.630 295.660 187.125  1.00 61.49           C  
ANISOU  222  CA  ARG A  54     8174   7613   7577   -121    744    255       C  
ATOM    223  C   ARG A  54      82.420 294.817 186.754  1.00 52.66           C  
ANISOU  223  C   ARG A  54     6958   6487   6563   -100    773    269       C  
ATOM    224  O   ARG A  54      82.377 293.631 187.098  1.00 53.38           O  
ANISOU  224  O   ARG A  54     7042   6566   6673   -109    756    264       O  
ATOM    225  CB  ARG A  54      83.598 296.080 188.601  1.00 69.37           C  
ANISOU  225  CB  ARG A  54     9316   8531   8512   -136    825    273       C  
ATOM    226  CG  ARG A  54      84.920 296.699 189.065  1.00 76.52           C  
ANISOU  226  CG  ARG A  54    10327   9438   9309   -166    775    261       C  
ATOM    227  CD  ARG A  54      84.922 297.041 190.545  1.00 81.55           C  
ANISOU  227  CD  ARG A  54    11125   9987   9874   -188    845    280       C  
ATOM    228  NE  ARG A  54      86.260 297.409 191.016  1.00 87.92           N  
ANISOU  228  NE  ARG A  54    12032  10792  10583   -225    773    270       N  
ATOM    229  CZ  ARG A  54      86.586 297.612 192.292  1.00 90.76           C  
ANISOU  229  CZ  ARG A  54    12549  11075  10860   -256    798    284       C  
ATOM    230  NH1 ARG A  54      85.674 297.485 193.253  1.00 88.65           N  
ANISOU  230  NH1 ARG A  54    12367  10724  10592   -254    905    305       N  
ATOM    231  NH2 ARG A  54      87.833 297.943 192.610  1.00 93.14           N  
ANISOU  231  NH2 ARG A  54    12929  11378  11083   -292    715    278       N  
ATOM    232  N   LYS A  55      81.455 295.377 186.035  1.00 54.11           N  
ANISOU  232  N   LYS A  55     7064   6677   6821    -75    808    288       N  
ATOM    233  CA  LYS A  55      80.385 294.544 185.508  1.00 63.01           C  
ANISOU  233  CA  LYS A  55     8083   7801   8056    -60    810    304       C  
ATOM    234  C   LYS A  55      80.817 293.741 184.286  1.00 59.94           C  
ANISOU  234  C   LYS A  55     7605   7481   7687    -65    696    277       C  
ATOM    235  O   LYS A  55      79.986 293.060 183.683  1.00 53.61           O  
ANISOU  235  O   LYS A  55     6713   6684   6973    -56    680    289       O  
ATOM    236  CB  LYS A  55      79.160 295.406 185.183  1.00 76.80           C  
ANISOU  236  CB  LYS A  55     9774   9521   9886    -33    883    342       C  
ATOM    237  CG  LYS A  55      78.330 295.730 186.426  1.00 95.91           C  
ANISOU  237  CG  LYS A  55    12261  11852  12327    -23   1019    377       C  
ATOM    238  CD  LYS A  55      77.016 296.438 186.105  1.00108.22           C  
ANISOU  238  CD  LYS A  55    13747  13376  13997      6   1097    422       C  
ATOM    239  CE  LYS A  55      76.196 296.682 187.379  1.00114.49           C  
ANISOU  239  CE  LYS A  55    14612  14070  14818     17   1247    460       C  
ATOM    240  NZ  LYS A  55      74.958 297.486 187.143  1.00116.95           N  
ANISOU  240  NZ  LYS A  55    14856  14338  15243     48   1337    509       N  
ATOM    241  N   GLY A  56      82.093 293.770 183.926  1.00 53.81           N  
ANISOU  241  N   GLY A  56     6855   6753   6836    -81    619    244       N  
ATOM    242  CA  GLY A  56      82.526 293.093 182.726  1.00 58.49           C  
ANISOU  242  CA  GLY A  56     7375   7404   7446    -85    523    219       C  
ATOM    243  C   GLY A  56      82.882 294.037 181.596  1.00 54.19           C  
ANISOU  243  C   GLY A  56     6800   6903   6885    -78    481    207       C  
ATOM    244  O   GLY A  56      82.134 294.972 181.286  1.00 56.20           O  
ANISOU  244  O   GLY A  56     7031   7149   7173    -62    519    227       O  
ATOM    245  N   TYR A  57      84.045 293.796 180.986  1.00 45.73           N  
ANISOU  245  N   TYR A  57     5732   5876   5767    -90    406    174       N  
ATOM    246  CA  TYR A  57      84.477 294.595 179.845  1.00 45.01           C  
ANISOU  246  CA  TYR A  57     5617   5825   5658    -86    365    158       C  
ATOM    247  C   TYR A  57      83.485 294.491 178.693  1.00 52.65           C  
ANISOU  247  C   TYR A  57     6504   6803   6698    -74    341    168       C  
ATOM    248  O   TYR A  57      83.186 295.496 178.036  1.00 52.54           O  
ANISOU  248  O   TYR A  57     6474   6798   6691    -64    343    174       O  
ATOM    249  CB  TYR A  57      85.875 294.152 179.403  1.00 46.50           C  
ANISOU  249  CB  TYR A  57     5820   6050   5798   -100    297    124       C  
ATOM    250  CG  TYR A  57      86.988 294.575 180.344  1.00 53.43           C  
ANISOU  250  CG  TYR A  57     6776   6919   6604   -114    303    118       C  
ATOM    251  CD1 TYR A  57      87.053 295.869 180.825  1.00 51.33           C  
ANISOU  251  CD1 TYR A  57     6564   6641   6297   -112    346    128       C  
ATOM    252  CD2 TYR A  57      87.966 293.674 180.759  1.00 67.11           C  
ANISOU  252  CD2 TYR A  57     8530   8653   8315   -132    264    104       C  
ATOM    253  CE1 TYR A  57      88.069 296.266 181.689  1.00 58.49           C  
ANISOU  253  CE1 TYR A  57     7550   7537   7138   -130    342    125       C  
ATOM    254  CE2 TYR A  57      88.988 294.063 181.627  1.00 69.75           C  
ANISOU  254  CE2 TYR A  57     8936   8975   8592   -149    258    104       C  
ATOM    255  CZ  TYR A  57      89.034 295.364 182.085  1.00 68.34           C  
ANISOU  255  CZ  TYR A  57     8815   8782   8368   -150    294    115       C  
ATOM    256  OH  TYR A  57      90.038 295.774 182.944  1.00 73.30           O  
ANISOU  256  OH  TYR A  57     9521   9392   8937   -171    280    118       O  
ATOM    257  N   TRP A  58      82.945 293.284 178.449  1.00 53.93           N  
ANISOU  257  N   TRP A  58     6617   6959   6915    -78    314    173       N  
ATOM    258  CA  TRP A  58      82.084 293.073 177.286  1.00 48.59           C  
ANISOU  258  CA  TRP A  58     5869   6288   6306    -74    271    184       C  
ATOM    259  C   TRP A  58      80.791 293.884 177.405  1.00 48.66           C  
ANISOU  259  C   TRP A  58     5841   6265   6384    -58    323    225       C  
ATOM    260  O   TRP A  58      80.379 294.540 176.443  1.00 51.35           O  
ANISOU  260  O   TRP A  58     6146   6614   6751    -53    294    233       O  
ATOM    261  CB  TRP A  58      81.795 291.573 177.085  1.00 43.43           C  
ANISOU  261  CB  TRP A  58     5178   5630   5694    -85    230    182       C  
ATOM    262  CG  TRP A  58      80.735 291.051 177.999  1.00 45.46           C  
ANISOU  262  CG  TRP A  58     5411   5845   6018    -80    284    215       C  
ATOM    263  CD1 TRP A  58      79.404 290.907 177.717  1.00 53.71           C  
ANISOU  263  CD1 TRP A  58     6388   6862   7159    -74    290    252       C  
ATOM    264  CD2 TRP A  58      80.900 290.650 179.367  1.00 42.74           C  
ANISOU  264  CD2 TRP A  58     5113   5474   5652    -81    343    218       C  
ATOM    265  NE1 TRP A  58      78.734 290.429 178.822  1.00 52.75           N  
ANISOU  265  NE1 TRP A  58     6264   6698   7082    -69    358    276       N  
ATOM    266  CE2 TRP A  58      79.630 290.267 179.847  1.00 47.97           C  
ANISOU  266  CE2 TRP A  58     5734   6091   6400    -74    392    254       C  
ATOM    267  CE3 TRP A  58      81.997 290.579 180.231  1.00 49.75           C  
ANISOU  267  CE3 TRP A  58     6076   6366   6461    -90    356    196       C  
ATOM    268  CZ2 TRP A  58      79.426 289.830 181.155  1.00 55.39           C  
ANISOU  268  CZ2 TRP A  58     6713   6990   7341    -73    462    265       C  
ATOM    269  CZ3 TRP A  58      81.795 290.130 181.529  1.00 56.35           C  
ANISOU  269  CZ3 TRP A  58     6955   7161   7296    -93    415    208       C  
ATOM    270  CH2 TRP A  58      80.521 289.764 181.979  1.00 54.47           C  
ANISOU  270  CH2 TRP A  58     6682   6878   7136    -83    471    240       C  
ATOM    271  N   THR A  59      80.152 293.892 178.576  1.00 43.22           N  
ANISOU  271  N   THR A  59     5163   5532   5725    -50    404    252       N  
ATOM    272  CA ATHR A  59      78.939 294.696 178.723  0.51 49.02           C  
ANISOU  272  CA ATHR A  59     5862   6229   6535    -32    466    296       C  
ATOM    273  CA BTHR A  59      78.939 294.695 178.746  0.49 49.08           C  
ANISOU  273  CA BTHR A  59     5870   6236   6543    -31    468    296       C  
ATOM    274  C   THR A  59      79.254 296.188 178.776  1.00 45.70           C  
ANISOU  274  C   THR A  59     5484   5814   6065    -21    505    295       C  
ATOM    275  O   THR A  59      78.501 296.996 178.226  1.00 47.47           O  
ANISOU  275  O   THR A  59     5664   6029   6343     -8    515    321       O  
ATOM    276  CB ATHR A  59      78.155 294.252 179.958  0.51 51.99           C  
ANISOU  276  CB ATHR A  59     6244   6548   6963    -25    554    327       C  
ATOM    277  CB BTHR A  59      78.195 294.294 180.022  0.49 51.91           C  
ANISOU  277  CB BTHR A  59     6240   6537   6948    -24    559    326       C  
ATOM    278  OG1ATHR A  59      76.872 294.889 179.990  0.51 50.38           O  
ANISOU  278  OG1ATHR A  59     6050   6300   6791     -5    650    363       O  
ATOM    279  OG1BTHR A  59      79.115 293.792 180.997  0.49 57.31           O  
ANISOU  279  OG1BTHR A  59     7012   7217   7544    -35    585    302       O  
ATOM    280  CG2ATHR A  59      78.912 294.595 181.196  0.51 56.10           C  
ANISOU  280  CG2ATHR A  59     6847   7066   7401    -38    572    301       C  
ATOM    281  CG2BTHR A  59      77.125 293.248 179.735  0.49 48.54           C  
ANISOU  281  CG2BTHR A  59     5735   6091   6618    -28    533    347       C  
ATOM    282  N   PHE A  60      80.372 296.581 179.408  1.00 40.27           N  
ANISOU  282  N   PHE A  60     4883   5141   5278    -28    522    268       N  
ATOM    283  CA  PHE A  60      80.693 298.010 179.473  1.00 48.41           C  
ANISOU  283  CA  PHE A  60     5960   6176   6257    -20    558    268       C  
ATOM    284  C   PHE A  60      80.973 298.570 178.082  1.00 46.45           C  
ANISOU  284  C   PHE A  60     5675   5973   6001    -18    486    250       C  
ATOM    285  O   PHE A  60      80.432 299.624 177.708  1.00 39.96           O  
ANISOU  285  O   PHE A  60     4835   5145   5202     -4    511    269       O  
ATOM    286  CB  PHE A  60      81.884 298.253 180.398  1.00 47.14           C  
ANISOU  286  CB  PHE A  60     5901   6019   5992    -33    575    245       C  
ATOM    287  CG  PHE A  60      82.268 299.705 180.521  1.00 50.91           C  
ANISOU  287  CG  PHE A  60     6434   6499   6410    -28    611    244       C  
ATOM    288  CD1 PHE A  60      81.388 300.629 181.067  1.00 50.77           C  
ANISOU  288  CD1 PHE A  60     6434   6437   6418    -12    704    280       C  
ATOM    289  CD2 PHE A  60      83.509 300.152 180.090  1.00 54.03           C  
ANISOU  289  CD2 PHE A  60     6865   6938   6727    -40    556    211       C  
ATOM    290  CE1 PHE A  60      81.735 301.971 181.168  1.00 41.86           C  
ANISOU  290  CE1 PHE A  60     5362   5311   5231     -7    738    279       C  
ATOM    291  CE2 PHE A  60      83.867 301.494 180.203  1.00 51.13           C  
ANISOU  291  CE2 PHE A  60     6550   6573   6303    -36    587    210       C  
ATOM    292  CZ  PHE A  60      82.981 302.399 180.747  1.00 43.46           C  
ANISOU  292  CZ  PHE A  60     5602   5562   5351    -21    676    244       C  
ATOM    293  N   ASP A  61      81.805 297.866 177.296  1.00 45.11           N  
ANISOU  293  N   ASP A  61     5497   5844   5799    -33    402    215       N  
ATOM    294  CA  ASP A  61      82.106 298.307 175.933  1.00 43.91           C  
ANISOU  294  CA  ASP A  61     5323   5727   5635    -34    336    195       C  
ATOM    295  C   ASP A  61      80.839 298.436 175.093  1.00 44.42           C  
ANISOU  295  C   ASP A  61     5314   5776   5789    -25    315    225       C  
ATOM    296  O   ASP A  61      80.647 299.439 174.400  1.00 41.76           O  
ANISOU  296  O   ASP A  61     4968   5445   5452    -17    305    229       O  
ATOM    297  CB  ASP A  61      83.076 297.340 175.266  1.00 41.91           C  
ANISOU  297  CB  ASP A  61     5074   5505   5345    -50    261    157       C  
ATOM    298  CG  ASP A  61      84.438 297.363 175.893  1.00 43.97           C  
ANISOU  298  CG  ASP A  61     5399   5782   5525    -59    267    129       C  
ATOM    299  OD1 ASP A  61      84.728 298.337 176.637  1.00 38.85           O  
ANISOU  299  OD1 ASP A  61     4800   5128   4834    -55    317    134       O  
ATOM    300  OD2 ASP A  61      85.210 296.414 175.635  1.00 39.77           O  
ANISOU  300  OD2 ASP A  61     4870   5266   4976    -72    222    105       O  
ATOM    301  N   MET A  62      79.956 297.435 175.145  1.00 38.50           N  
ANISOU  301  N   MET A  62     4510   5000   5118    -28    304    250       N  
ATOM    302  CA AMET A  62      78.725 297.518 174.365  0.58 40.67           C  
ANISOU  302  CA AMET A  62     4709   5252   5491    -24    273    286       C  
ATOM    303  CA BMET A  62      78.722 297.513 174.369  0.42 41.20           C  
ANISOU  303  CA BMET A  62     4776   5319   5558    -24    274    286       C  
ATOM    304  C   MET A  62      77.883 298.715 174.786  1.00 51.45           C  
ANISOU  304  C   MET A  62     6056   6586   6905     -3    348    327       C  
ATOM    305  O   MET A  62      77.358 299.445 173.938  1.00 62.46           O  
ANISOU  305  O   MET A  62     7415   7978   8339      2    318    344       O  
ATOM    306  CB AMET A  62      77.906 296.245 174.505  0.58 41.77           C  
ANISOU  306  CB AMET A  62     4793   5364   5714    -32    256    311       C  
ATOM    307  CB BMET A  62      77.938 296.216 174.532  0.42 41.90           C  
ANISOU  307  CB BMET A  62     4811   5380   5727    -33    256    309       C  
ATOM    308  CG AMET A  62      76.632 296.287 173.662  0.58 45.16           C  
ANISOU  308  CG AMET A  62     5140   5764   6255    -33    210    354       C  
ATOM    309  CG BMET A  62      78.630 294.981 173.953  0.42 44.53           C  
ANISOU  309  CG BMET A  62     5156   5740   6023    -54    177    274       C  
ATOM    310  SD AMET A  62      76.965 296.494 171.886  0.58 46.47           S  
ANISOU  310  SD AMET A  62     5310   5958   6388    -52     86    330       S  
ATOM    311  SD BMET A  62      77.785 294.263 172.530  0.42 46.93           S  
ANISOU  311  SD BMET A  62     5397   6031   6402    -73     69    292       S  
ATOM    312  CE AMET A  62      77.779 294.928 171.541  0.58 51.40           C  
ANISOU  312  CE AMET A  62     5966   6606   6960    -77     20    289       C  
ATOM    313  CE BMET A  62      77.208 295.740 171.681  0.42 49.60           C  
ANISOU  313  CE BMET A  62     5713   6362   6771    -64     51    316       C  
ATOM    314  N   GLU A  63      77.724 298.919 176.096  1.00 53.62           N  
ANISOU  314  N   GLU A  63     6362   6832   7181      9    448    344       N  
ATOM    315  CA  GLU A  63      76.968 300.067 176.577  1.00 56.76           C  
ANISOU  315  CA  GLU A  63     6753   7191   7620     31    536    383       C  
ATOM    316  C   GLU A  63      77.543 301.372 176.045  1.00 47.15           C  
ANISOU  316  C   GLU A  63     5573   6005   6335     36    528    364       C  
ATOM    317  O   GLU A  63      76.798 302.261 175.609  1.00 52.77           O  
ANISOU  317  O   GLU A  63     6246   6701   7105     50    542    395       O  
ATOM    318  CB  GLU A  63      76.957 300.059 178.097  1.00 62.82           C  
ANISOU  318  CB  GLU A  63     7579   7920   8369     38    647    395       C  
ATOM    319  CG  GLU A  63      76.068 298.986 178.660  1.00 71.29           C  
ANISOU  319  CG  GLU A  63     8606   8948   9536     39    679    426       C  
ATOM    320  CD  GLU A  63      76.229 298.820 180.150  1.00 86.81           C  
ANISOU  320  CD  GLU A  63    10649  10872  11463     41    781    429       C  
ATOM    321  OE1 GLU A  63      76.959 299.633 180.765  1.00 93.09           O  
ANISOU  321  OE1 GLU A  63    11537  11670  12164     41    828    413       O  
ATOM    322  OE2 GLU A  63      75.625 297.874 180.700  1.00 91.40           O  
ANISOU  322  OE2 GLU A  63    11206  11416  12108     41    812    449       O  
ATOM    323  N   CYS A  64      78.868 301.509 176.064  1.00 38.59           N  
ANISOU  323  N   CYS A  64     4563   4964   5136     25    504    316       N  
ATOM    324  CA  CYS A  64      79.473 302.718 175.512  1.00 42.64           C  
ANISOU  324  CA  CYS A  64     5111   5507   5582     29    493    296       C  
ATOM    325  C   CYS A  64      79.186 302.846 174.018  1.00 54.49           C  
ANISOU  325  C   CYS A  64     6559   7028   7118     26    404    292       C  
ATOM    326  O   CYS A  64      78.868 303.934 173.526  1.00 51.84           O  
ANISOU  326  O   CYS A  64     6214   6692   6792     37    410    304       O  
ATOM    327  CB  CYS A  64      80.977 302.725 175.775  1.00 44.88           C  
ANISOU  327  CB  CYS A  64     5476   5829   5748     15    476    247       C  
ATOM    328  SG  CYS A  64      81.458 302.963 177.499  1.00 52.21           S  
ANISOU  328  SG  CYS A  64     6496   6729   6613     13    572    252       S  
ATOM    329  N   TYR A  65      79.312 301.744 173.274  1.00 53.22           N  
ANISOU  329  N   TYR A  65     6371   6881   6972      9    320    275       N  
ATOM    330  CA  TYR A  65      79.028 301.783 171.845  1.00 48.79           C  
ANISOU  330  CA  TYR A  65     5774   6328   6437      1    230    272       C  
ATOM    331  C   TYR A  65      77.599 302.246 171.591  1.00 44.87           C  
ANISOU  331  C   TYR A  65     5205   5791   6054     12    234    328       C  
ATOM    332  O   TYR A  65      77.367 303.200 170.837  1.00 38.74           O  
ANISOU  332  O   TYR A  65     4420   5015   5283     17    210    335       O  
ATOM    333  CB  TYR A  65      79.266 300.401 171.236  1.00 51.98           C  
ANISOU  333  CB  TYR A  65     6168   6740   6844    -22    149    252       C  
ATOM    334  CG  TYR A  65      78.974 300.287 169.753  1.00 45.83           C  
ANISOU  334  CG  TYR A  65     5370   5959   6085    -37     49    250       C  
ATOM    335  CD1 TYR A  65      79.692 301.039 168.828  1.00 47.15           C  
ANISOU  335  CD1 TYR A  65     5586   6150   6181    -40     13    216       C  
ATOM    336  CD2 TYR A  65      78.019 299.388 169.274  1.00 40.18           C  
ANISOU  336  CD2 TYR A  65     4598   5213   5456    -51    -13    280       C  
ATOM    337  CE1 TYR A  65      79.451 300.932 167.476  1.00 39.82           C  
ANISOU  337  CE1 TYR A  65     4658   5211   5262    -58    -78    212       C  
ATOM    338  CE2 TYR A  65      77.778 299.264 167.919  1.00 38.14           C  
ANISOU  338  CE2 TYR A  65     4339   4945   5209    -71   -112    279       C  
ATOM    339  CZ  TYR A  65      78.493 300.051 167.024  1.00 44.75           C  
ANISOU  339  CZ  TYR A  65     5233   5802   5968    -75   -143    244       C  
ATOM    340  OH  TYR A  65      78.263 299.963 165.665  1.00 45.39           O  
ANISOU  340  OH  TYR A  65     5330   5865   6051    -97   -241    242       O  
ATOM    341  N   LYS A  66      76.629 301.591 172.235  1.00 40.02           N  
ANISOU  341  N   LYS A  66     4533   5136   5536     16    268    371       N  
ATOM    342  CA  LYS A  66      75.228 301.931 172.013  1.00 52.16           C  
ANISOU  342  CA  LYS A  66     5987   6627   7203     26    271    433       C  
ATOM    343  C   LYS A  66      74.954 303.412 172.244  1.00 63.73           C  
ANISOU  343  C   LYS A  66     7459   8081   8676     50    343    455       C  
ATOM    344  O   LYS A  66      74.177 304.024 171.503  1.00 70.94           O  
ANISOU  344  O   LYS A  66     8319   8973   9662     54    308    489       O  
ATOM    345  CB  LYS A  66      74.333 301.091 172.918  1.00 43.37           C  
ANISOU  345  CB  LYS A  66     4820   5468   6191     31    325    475       C  
ATOM    346  CG  LYS A  66      74.051 299.706 172.398  1.00 67.57           C  
ANISOU  346  CG  LYS A  66     7842   8528   9303      8    237    477       C  
ATOM    347  CD  LYS A  66      72.977 299.025 173.242  1.00 80.04           C  
ANISOU  347  CD  LYS A  66     9355  10054  11003     16    295    529       C  
ATOM    348  CE  LYS A  66      73.031 297.512 173.093  1.00 86.78           C  
ANISOU  348  CE  LYS A  66    10194  10912  11867     -7    229    516       C  
ATOM    349  NZ  LYS A  66      72.029 296.828 173.963  1.00 88.30           N  
ANISOU  349  NZ  LYS A  66    10324  11051  12174      1    292    564       N  
ATOM    350  N   LYS A  67      75.565 304.013 173.261  1.00 63.80           N  
ANISOU  350  N   LYS A  67     7534   8097   8609     63    440    438       N  
ATOM    351  CA  LYS A  67      75.164 305.376 173.587  1.00 67.15           C  
ANISOU  351  CA  LYS A  67     7965   8501   9049     87    522    467       C  
ATOM    352  C   LYS A  67      76.063 306.449 172.993  1.00 61.39           C  
ANISOU  352  C   LYS A  67     7296   7816   8214     87    498    427       C  
ATOM    353  O   LYS A  67      75.568 307.537 172.686  1.00 72.37           O  
ANISOU  353  O   LYS A  67     8669   9194   9637    102    520    452       O  
ATOM    354  CB  LYS A  67      75.073 305.571 175.103  1.00 74.86           C  
ANISOU  354  CB  LYS A  67     8985   9442  10018    103    658    485       C  
ATOM    355  CG  LYS A  67      76.382 305.515 175.830  1.00 74.35           C  
ANISOU  355  CG  LYS A  67     9026   9410   9815     92    683    434       C  
ATOM    356  CD  LYS A  67      76.237 306.107 177.212  1.00 73.66           C  
ANISOU  356  CD  LYS A  67     9000   9278   9708    107    819    456       C  
ATOM    357  CE  LYS A  67      75.298 305.314 178.079  1.00 65.01           C  
ANISOU  357  CE  LYS A  67     7870   8120   8709    114    889    498       C  
ATOM    358  NZ  LYS A  67      75.338 305.931 179.428  1.00 65.81           N  
ANISOU  358  NZ  LYS A  67     8063   8175   8767    125   1024    513       N  
ATOM    359  N   TYR A  68      77.357 306.192 172.807  1.00 51.25           N  
ANISOU  359  N   TYR A  68     6080   6580   6811     71    456    368       N  
ATOM    360  CA  TYR A  68      78.229 307.219 172.250  1.00 48.24           C  
ANISOU  360  CA  TYR A  68     5756   6239   6335     71    438    331       C  
ATOM    361  C   TYR A  68      78.477 307.062 170.759  1.00 57.10           C  
ANISOU  361  C   TYR A  68     6865   7386   7444     56    323    304       C  
ATOM    362  O   TYR A  68      78.902 308.028 170.114  1.00 49.02           O  
ANISOU  362  O   TYR A  68     5874   6385   6366     58    306    283       O  
ATOM    363  CB  TYR A  68      79.580 307.242 172.980  1.00 46.49           C  
ANISOU  363  CB  TYR A  68     5623   6048   5992     64    470    286       C  
ATOM    364  CG  TYR A  68      79.433 307.432 174.470  1.00 51.84           C  
ANISOU  364  CG  TYR A  68     6339   6694   6664     73    579    309       C  
ATOM    365  CD1 TYR A  68      79.744 306.405 175.361  1.00 52.32           C  
ANISOU  365  CD1 TYR A  68     6423   6745   6711     62    597    303       C  
ATOM    366  CD2 TYR A  68      78.948 308.635 174.983  1.00 49.52           C  
ANISOU  366  CD2 TYR A  68     6065   6373   6377     93    668    339       C  
ATOM    367  CE1 TYR A  68      79.598 306.587 176.727  1.00 59.17           C  
ANISOU  367  CE1 TYR A  68     7342   7574   7566     68    698    324       C  
ATOM    368  CE2 TYR A  68      78.792 308.827 176.334  1.00 50.13           C  
ANISOU  368  CE2 TYR A  68     6194   6411   6444    100    775    362       C  
ATOM    369  CZ  TYR A  68      79.116 307.806 177.209  1.00 56.05           C  
ANISOU  369  CZ  TYR A  68     6974   7148   7174     86    789    354       C  
ATOM    370  OH  TYR A  68      78.946 308.013 178.558  1.00 49.75           O  
ANISOU  370  OH  TYR A  68     6243   6301   6359     91    896    377       O  
ATOM    371  N   GLY A  69      78.243 305.878 170.200  1.00 56.33           N  
ANISOU  371  N   GLY A  69     6731   7284   7389     38    246    303       N  
ATOM    372  CA  GLY A  69      78.422 305.701 168.774  1.00 59.74           C  
ANISOU  372  CA  GLY A  69     7165   7727   7806     20    139    281       C  
ATOM    373  C   GLY A  69      79.757 305.099 168.389  1.00 54.23           C  
ANISOU  373  C   GLY A  69     6532   7067   7007      3     99    220       C  
ATOM    374  O   GLY A  69      80.291 304.240 169.096  1.00 61.94           O  
ANISOU  374  O   GLY A  69     7522   8052   7959     -2    121    205       O  
ATOM    375  N   LYS A  70      80.320 305.585 167.282  1.00 47.53           N  
ANISOU  375  N   LYS A  70     5724   6234   6099     -5     45    187       N  
ATOM    376  CA  LYS A  70      81.417 304.909 166.598  1.00 53.89           C  
ANISOU  376  CA  LYS A  70     6585   7061   6831    -24     -4    136       C  
ATOM    377  C   LYS A  70      82.755 305.044 167.315  1.00 51.33           C  
ANISOU  377  C   LYS A  70     6313   6771   6420    -18     53     97       C  
ATOM    378  O   LYS A  70      83.653 304.221 167.089  1.00 42.58           O  
ANISOU  378  O   LYS A  70     5235   5674   5270    -31     29     63       O  
ATOM    379  CB  LYS A  70      81.512 305.443 165.163  1.00 56.59           C  
ANISOU  379  CB  LYS A  70     6961   7398   7142    -34    -73    116       C  
ATOM    380  CG  LYS A  70      80.208 305.181 164.390  1.00 73.39           C  
ANISOU  380  CG  LYS A  70     9041   9485   9360    -47   -151    159       C  
ATOM    381  CD  LYS A  70      80.267 305.435 162.887  1.00 76.43           C  
ANISOU  381  CD  LYS A  70     9475   9852   9712    -66   -238    140       C  
ATOM    382  CE  LYS A  70      78.937 305.022 162.238  1.00 84.39           C  
ANISOU  382  CE  LYS A  70    10434  10813  10819    -85   -327    189       C  
ATOM    383  NZ  LYS A  70      78.938 305.090 160.739  1.00 89.20           N  
ANISOU  383  NZ  LYS A  70    11105  11393  11395   -113   -428    174       N  
ATOM    384  N   VAL A  71      82.901 306.036 168.186  1.00 41.40           N  
ANISOU  384  N   VAL A  71     5067   5524   5138     -1    126    105       N  
ATOM    385  CA  VAL A  71      84.173 306.294 168.847  1.00 43.29           C  
ANISOU  385  CA  VAL A  71     5362   5791   5297      0    170     73       C  
ATOM    386  C   VAL A  71      83.879 306.865 170.229  1.00 44.39           C  
ANISOU  386  C   VAL A  71     5503   5922   5441     14    253    102       C  
ATOM    387  O   VAL A  71      82.935 307.639 170.399  1.00 56.20           O  
ANISOU  387  O   VAL A  71     6975   7400   6978     28    289    136       O  
ATOM    388  CB  VAL A  71      85.043 307.226 167.980  1.00 39.61           C  
ANISOU  388  CB  VAL A  71     4944   5346   4758      1    155     35       C  
ATOM    389  CG1 VAL A  71      85.801 308.214 168.818  1.00 54.96           C  
ANISOU  389  CG1 VAL A  71     6932   7311   6642      9    218     27       C  
ATOM    390  CG2 VAL A  71      86.003 306.417 167.128  1.00 41.64           C  
ANISOU  390  CG2 VAL A  71     5229   5611   4980    -15    104     -6       C  
ATOM    391  N   TRP A  72      84.663 306.459 171.225  1.00 45.63           N  
ANISOU  391  N   TRP A  72     5692   6086   5558      8    286     91       N  
ATOM    392  CA  TRP A  72      84.455 306.983 172.571  1.00 43.97           C  
ANISOU  392  CA  TRP A  72     5507   5859   5340     16    366    117       C  
ATOM    393  C   TRP A  72      85.736 306.843 173.370  1.00 41.09           C  
ANISOU  393  C   TRP A  72     5202   5508   4901      3    378     94       C  
ATOM    394  O   TRP A  72      86.641 306.083 173.012  1.00 50.71           O  
ANISOU  394  O   TRP A  72     6426   6744   6098    -11    329     64       O  
ATOM    395  CB  TRP A  72      83.294 306.295 173.299  1.00 40.85           C  
ANISOU  395  CB  TRP A  72     5068   5427   5026     21    400    159       C  
ATOM    396  CG  TRP A  72      83.493 304.838 173.629  1.00 52.30           C  
ANISOU  396  CG  TRP A  72     6505   6873   6495      7    372    153       C  
ATOM    397  CD1 TRP A  72      83.951 304.320 174.810  1.00 48.66           C  
ANISOU  397  CD1 TRP A  72     6081   6401   6006     -1    408    154       C  
ATOM    398  CD2 TRP A  72      83.208 303.709 172.784  1.00 44.05           C  
ANISOU  398  CD2 TRP A  72     5410   5830   5499     -2    302    147       C  
ATOM    399  NE1 TRP A  72      83.981 302.948 174.749  1.00 46.32           N  
ANISOU  399  NE1 TRP A  72     5756   6103   5741    -12    366    147       N  
ATOM    400  CE2 TRP A  72      83.526 302.542 173.522  1.00 50.18           C  
ANISOU  400  CE2 TRP A  72     6190   6600   6275    -13    304    143       C  
ATOM    401  CE3 TRP A  72      82.729 303.570 171.475  1.00 50.23           C  
ANISOU  401  CE3 TRP A  72     6151   6614   6319     -5    235    146       C  
ATOM    402  CZ2 TRP A  72      83.384 301.246 172.992  1.00 40.04           C  
ANISOU  402  CZ2 TRP A  72     4868   5314   5029    -25    246    137       C  
ATOM    403  CZ3 TRP A  72      82.578 302.279 170.948  1.00 55.54           C  
ANISOU  403  CZ3 TRP A  72     6794   7282   7028    -20    174    141       C  
ATOM    404  CH2 TRP A  72      82.906 301.136 171.710  1.00 42.46           C  
ANISOU  404  CH2 TRP A  72     5139   5622   5370    -28    183    136       C  
ATOM    405  N   GLY A  73      85.806 307.625 174.443  1.00 44.27           N  
ANISOU  405  N   GLY A  73     5657   5897   5268      6    444    110       N  
ATOM    406  CA  GLY A  73      86.983 307.682 175.283  1.00 37.64           C  
ANISOU  406  CA  GLY A  73     4883   5062   4356    -10    452     95       C  
ATOM    407  C   GLY A  73      86.598 307.325 176.702  1.00 38.13           C  
ANISOU  407  C   GLY A  73     4980   5085   4424    -16    508    124       C  
ATOM    408  O   GLY A  73      85.480 307.595 177.142  1.00 42.62           O  
ANISOU  408  O   GLY A  73     5540   5621   5034     -2    570    158       O  
ATOM    409  N   ILE A  74      87.528 306.673 177.406  1.00 39.11           N  
ANISOU  409  N   ILE A  74     5144   5206   4511    -36    487    114       N  
ATOM    410  CA  ILE A  74      87.346 306.248 178.790  1.00 37.87           C  
ANISOU  410  CA  ILE A  74     5037   5006   4345    -47    532    137       C  
ATOM    411  C   ILE A  74      88.682 306.412 179.499  1.00 39.25           C  
ANISOU  411  C   ILE A  74     5290   5181   4443    -73    508    125       C  
ATOM    412  O   ILE A  74      89.717 306.654 178.876  1.00 41.18           O  
ANISOU  412  O   ILE A  74     5530   5458   4657    -81    455     99       O  
ATOM    413  CB  ILE A  74      86.858 304.778 178.914  1.00 43.93           C  
ANISOU  413  CB  ILE A  74     5756   5761   5175    -49    513    143       C  
ATOM    414  CG1 ILE A  74      87.875 303.808 178.312  1.00 36.92           C  
ANISOU  414  CG1 ILE A  74     4838   4905   4283    -63    431    111       C  
ATOM    415  CG2 ILE A  74      85.510 304.573 178.260  1.00 43.80           C  
ANISOU  415  CG2 ILE A  74     5660   5738   5244    -28    529    161       C  
ATOM    416  CD1 ILE A  74      87.396 302.371 178.255  1.00 36.23           C  
ANISOU  416  CD1 ILE A  74     4698   4810   4256    -64    408    114       C  
ATOM    417  N   TYR A  75      88.661 306.251 180.823  1.00 37.20           N  
ANISOU  417  N   TYR A  75     5105   4877   4154    -89    545    146       N  
ATOM    418  CA  TYR A  75      89.873 306.397 181.606  1.00 36.67           C  
ANISOU  418  CA  TYR A  75     5119   4797   4016   -119    514    142       C  
ATOM    419  C   TYR A  75      90.018 305.188 182.514  1.00 43.92           C  
ANISOU  419  C   TYR A  75     6062   5683   4943   -139    498    151       C  
ATOM    420  O   TYR A  75      89.067 304.807 183.206  1.00 52.50           O  
ANISOU  420  O   TYR A  75     7167   6729   6052   -133    556    172       O  
ATOM    421  CB  TYR A  75      89.858 307.703 182.415  1.00 43.68           C  
ANISOU  421  CB  TYR A  75     6110   5652   4834   -127    573    161       C  
ATOM    422  CG  TYR A  75      89.890 308.940 181.538  1.00 41.55           C  
ANISOU  422  CG  TYR A  75     5823   5417   4547   -110    583    150       C  
ATOM    423  CD1 TYR A  75      88.715 309.516 181.057  1.00 44.87           C  
ANISOU  423  CD1 TYR A  75     6204   5838   5006    -80    644    162       C  
ATOM    424  CD2 TYR A  75      91.099 309.513 181.161  1.00 41.64           C  
ANISOU  424  CD2 TYR A  75     5852   5459   4511   -125    528    130       C  
ATOM    425  CE1 TYR A  75      88.749 310.653 180.246  1.00 45.17           C  
ANISOU  425  CE1 TYR A  75     6229   5907   5028    -65    650    152       C  
ATOM    426  CE2 TYR A  75      91.137 310.658 180.349  1.00 50.07           C  
ANISOU  426  CE2 TYR A  75     6907   6557   5560   -109    539    118       C  
ATOM    427  CZ  TYR A  75      89.964 311.217 179.905  1.00 44.62           C  
ANISOU  427  CZ  TYR A  75     6185   5868   4901    -80    599    128       C  
ATOM    428  OH  TYR A  75      90.017 312.335 179.103  1.00 46.78           O  
ANISOU  428  OH  TYR A  75     6449   6171   5154    -66    606    116       O  
ATOM    429  N   ASP A  76      91.197 304.571 182.478  1.00 44.97           N  
ANISOU  429  N   ASP A  76     6191   5832   5065   -160    421    135       N  
ATOM    430  CA  ASP A  76      91.534 303.430 183.322  1.00 49.94           C  
ANISOU  430  CA  ASP A  76     6846   6432   5698   -182    391    142       C  
ATOM    431  C   ASP A  76      92.580 303.938 184.307  1.00 55.15           C  
ANISOU  431  C   ASP A  76     7611   7059   6285   -218    362    154       C  
ATOM    432  O   ASP A  76      93.786 303.806 184.098  1.00 56.95           O  
ANISOU  432  O   ASP A  76     7828   7304   6507   -237    288    145       O  
ATOM    433  CB  ASP A  76      92.041 302.225 182.472  1.00 53.82           C  
ANISOU  433  CB  ASP A  76     7244   6960   6245   -179    322    120       C  
ATOM    434  CG  ASP A  76      92.369 300.993 183.325  1.00 62.30           C  
ANISOU  434  CG  ASP A  76     8339   8005   7329   -201    291    128       C  
ATOM    435  OD1 ASP A  76      92.201 301.052 184.568  1.00 65.33           O  
ANISOU  435  OD1 ASP A  76     8813   8336   7672   -220    318    149       O  
ATOM    436  OD2 ASP A  76      92.804 299.971 182.751  1.00 61.75           O  
ANISOU  436  OD2 ASP A  76     8202   7958   7302   -200    240    112       O  
ATOM    437  N   GLY A  77      92.101 304.537 185.394  1.00 52.16           N  
ANISOU  437  N   GLY A  77     7339   6627   5854   -230    423    178       N  
ATOM    438  CA  GLY A  77      92.983 305.301 186.246  1.00 44.96           C  
ANISOU  438  CA  GLY A  77     6541   5680   4862   -265    399    192       C  
ATOM    439  C   GLY A  77      93.293 306.626 185.591  1.00 48.84           C  
ANISOU  439  C   GLY A  77     7030   6204   5324   -257    405    185       C  
ATOM    440  O   GLY A  77      92.383 307.393 185.264  1.00 43.57           O  
ANISOU  440  O   GLY A  77     6355   5542   4657   -230    479    186       O  
ATOM    441  N   GLN A  78      94.571 306.910 185.379  1.00 49.44           N  
ANISOU  441  N   GLN A  78     7108   6298   5379   -279    327    178       N  
ATOM    442  CA  GLN A  78      94.948 308.109 184.650  1.00 45.89           C  
ANISOU  442  CA  GLN A  78     6647   5883   4906   -270    328    167       C  
ATOM    443  C   GLN A  78      95.126 307.860 183.157  1.00 53.32           C  
ANISOU  443  C   GLN A  78     7457   6890   5911   -241    301    135       C  
ATOM    444  O   GLN A  78      95.305 308.824 182.408  1.00 55.53           O  
ANISOU  444  O   GLN A  78     7720   7201   6178   -228    309    122       O  
ATOM    445  CB  GLN A  78      96.248 308.684 185.218  1.00 58.74           C  
ANISOU  445  CB  GLN A  78     8352   7489   6478   -312    262    179       C  
ATOM    446  CG  GLN A  78      96.291 310.192 185.263  1.00 74.69           C  
ANISOU  446  CG  GLN A  78    10443   9506   8431   -315    297    185       C  
ATOM    447  CD  GLN A  78      95.364 310.767 186.315  1.00 85.44           C  
ANISOU  447  CD  GLN A  78    11927  10810   9728   -322    381    209       C  
ATOM    448  OE1 GLN A  78      95.148 310.164 187.377  1.00 75.73           O  
ANISOU  448  OE1 GLN A  78    10774   9522   8477   -344    388    230       O  
ATOM    449  NE2 GLN A  78      94.806 311.943 186.026  1.00 88.91           N  
ANISOU  449  NE2 GLN A  78    12390  11259  10135   -301    451    209       N  
ATOM    450  N   GLN A  79      95.089 306.602 182.716  1.00 49.14           N  
ANISOU  450  N   GLN A  79     6846   6377   5446   -231    271    123       N  
ATOM    451  CA  GLN A  79      95.351 306.260 181.315  1.00 48.07           C  
ANISOU  451  CA  GLN A  79     6602   6293   5367   -208    242     94       C  
ATOM    452  C   GLN A  79      94.102 306.456 180.457  1.00 42.48           C  
ANISOU  452  C   GLN A  79     5842   5611   4689   -172    298     83       C  
ATOM    453  O   GLN A  79      93.105 305.745 180.654  1.00 48.36           O  
ANISOU  453  O   GLN A  79     6564   6342   5467   -160    328     91       O  
ATOM    454  CB  GLN A  79      95.828 304.807 181.201  1.00 44.73           C  
ANISOU  454  CB  GLN A  79     6122   5872   5000   -215    189     88       C  
ATOM    455  CG  GLN A  79      95.939 304.283 179.759  1.00 37.12           C  
ANISOU  455  CG  GLN A  79     5059   4951   4095   -191    172     59       C  
ATOM    456  CD  GLN A  79      96.969 305.043 178.927  1.00 49.14           C  
ANISOU  456  CD  GLN A  79     6562   6497   5611   -190    147     43       C  
ATOM    457  OE1 GLN A  79      98.155 305.115 179.284  1.00 45.30           O  
ANISOU  457  OE1 GLN A  79     6052   6039   5122   -168    173     24       O  
ATOM    458  NE2 GLN A  79      96.519 305.620 177.816  1.00 44.83           N  
ANISOU  458  NE2 GLN A  79     6028   5937   5070   -215     95     52       N  
ATOM    459  N   PRO A  80      94.118 307.357 179.486  1.00 41.97           N  
ANISOU  459  N   PRO A  80     5750   5578   4617   -154    308     66       N  
ATOM    460  CA  PRO A  80      92.983 307.456 178.562  1.00 42.80           C  
ANISOU  460  CA  PRO A  80     5798   5705   4759   -122    344     57       C  
ATOM    461  C   PRO A  80      93.015 306.358 177.502  1.00 40.08           C  
ANISOU  461  C   PRO A  80     5369   5385   4476   -112    303     35       C  
ATOM    462  O   PRO A  80      94.072 305.925 177.040  1.00 35.24           O  
ANISOU  462  O   PRO A  80     4733   4785   3872   -121    255     17       O  
ATOM    463  CB  PRO A  80      93.154 308.850 177.937  1.00 46.76           C  
ANISOU  463  CB  PRO A  80     6315   6229   5224   -112    361     46       C  
ATOM    464  CG  PRO A  80      94.619 309.180 178.080  1.00 37.19           C  
ANISOU  464  CG  PRO A  80     5135   5021   3975   -136    315     38       C  
ATOM    465  CD  PRO A  80      95.169 308.358 179.229  1.00 41.01           C  
ANISOU  465  CD  PRO A  80     5655   5470   4455   -165    284     57       C  
ATOM    466  N   MET A  81      91.827 305.887 177.130  1.00 36.78           N  
ANISOU  466  N   MET A  81     4904   4966   4103    -93    324     40       N  
ATOM    467  CA  MET A  81      91.698 304.843 176.122  1.00 45.73           C  
ANISOU  467  CA  MET A  81     5969   6117   5291    -86    286     22       C  
ATOM    468  C   MET A  81      90.631 305.246 175.118  1.00 38.18           C  
ANISOU  468  C   MET A  81     4972   5172   4364    -64    300     19       C  
ATOM    469  O   MET A  81      89.473 305.479 175.492  1.00 37.91           O  
ANISOU  469  O   MET A  81     4933   5121   4352    -53    342     44       O  
ATOM    470  CB  MET A  81      91.355 303.492 176.758  1.00 37.83           C  
ANISOU  470  CB  MET A  81     4950   5096   4328    -93    278     34       C  
ATOM    471  CG  MET A  81      92.387 303.021 177.781  1.00 53.35           C  
ANISOU  471  CG  MET A  81     6958   7044   6269   -118    256     40       C  
ATOM    472  SD  MET A  81      91.879 301.515 178.636  1.00 55.33           S  
ANISOU  472  SD  MET A  81     7198   7266   6557   -126    254     56       S  
ATOM    473  CE  MET A  81      91.520 300.435 177.223  1.00 36.92           C  
ANISOU  473  CE  MET A  81     4777   4961   4290   -111    219     34       C  
ATOM    474  N   LEU A  82      91.021 305.318 173.854  1.00 43.04           N  
ANISOU  474  N   LEU A  82     5561   5810   4982    -58    266     -8       N  
ATOM    475  CA  LEU A  82      90.131 305.665 172.762  1.00 40.07           C  
ANISOU  475  CA  LEU A  82     5153   5440   4630    -43    262    -12       C  
ATOM    476  C   LEU A  82      89.630 304.370 172.129  1.00 39.87           C  
ANISOU  476  C   LEU A  82     5079   5409   4659    -44    224    -15       C  
ATOM    477  O   LEU A  82      90.429 303.544 171.674  1.00 38.24           O  
ANISOU  477  O   LEU A  82     4868   5208   4455    -53    190    -36       O  
ATOM    478  CB  LEU A  82      90.865 306.525 171.738  1.00 48.22           C  
ANISOU  478  CB  LEU A  82     6201   6493   5625    -39    248    -41       C  
ATOM    479  CG  LEU A  82      90.064 306.941 170.505  1.00 53.46           C  
ANISOU  479  CG  LEU A  82     6845   7161   6307    -26    233    -48       C  
ATOM    480  CD1 LEU A  82      88.880 307.768 170.944  1.00 48.73           C  
ANISOU  480  CD1 LEU A  82     6239   6553   5723    -13    272    -16       C  
ATOM    481  CD2 LEU A  82      90.943 307.707 169.522  1.00 43.43           C  
ANISOU  481  CD2 LEU A  82     5603   5906   4994    -25    221    -81       C  
ATOM    482  N   ALA A  83      88.317 304.179 172.139  1.00 35.37           N  
ANISOU  482  N   ALA A  83     4475   4824   4139    -36    233     11       N  
ATOM    483  CA  ALA A  83      87.691 303.040 171.493  1.00 38.98           C  
ANISOU  483  CA  ALA A  83     4888   5273   4651    -39    192     13       C  
ATOM    484  C   ALA A  83      87.352 303.378 170.041  1.00 42.49           C  
ANISOU  484  C   ALA A  83     5321   5720   5103    -36    152      0       C  
ATOM    485  O   ALA A  83      86.781 304.443 169.764  1.00 40.99           O  
ANISOU  485  O   ALA A  83     5131   5529   4913    -26    166     11       O  
ATOM    486  CB  ALA A  83      86.436 302.647 172.261  1.00 33.42           C  
ANISOU  486  CB  ALA A  83     4149   4543   4005    -34    220     51       C  
ATOM    487  N   ILE A  84      87.705 302.484 169.113  1.00 35.65           N  
ANISOU  487  N   ILE A  84     4453   4852   4241    -47    103    -22       N  
ATOM    488  CA  ILE A  84      87.425 302.683 167.692  1.00 31.52           C  
ANISOU  488  CA  ILE A  84     3936   4321   3717    -50     58    -36       C  
ATOM    489  C   ILE A  84      86.698 301.470 167.127  1.00 41.79           C  
ANISOU  489  C   ILE A  84     5211   5600   5068    -62      6    -26       C  
ATOM    490  O   ILE A  84      87.027 300.325 167.461  1.00 46.25           O  
ANISOU  490  O   ILE A  84     5768   6161   5643    -71      0    -30       O  
ATOM    491  CB  ILE A  84      88.711 302.974 166.885  1.00 39.08           C  
ANISOU  491  CB  ILE A  84     4943   5288   4617    -53     52    -78       C  
ATOM    492  CG1 ILE A  84      89.759 301.867 167.034  1.00 40.42           C  
ANISOU  492  CG1 ILE A  84     5122   5457   4780    -63     49    -97       C  
ATOM    493  CG2 ILE A  84      89.329 304.289 167.319  1.00 38.87           C  
ANISOU  493  CG2 ILE A  84     4942   5281   4544    -42     94    -85       C  
ATOM    494  CD1 ILE A  84      90.881 301.988 165.975  1.00 36.64           C  
ANISOU  494  CD1 ILE A  84     4688   4972   4261    -66     44   -135       C  
ATOM    495  N   THR A  85      85.703 301.725 166.266  1.00 33.75           N  
ANISOU  495  N   THR A  85     4179   4563   4080    -66    -36    -11       N  
ATOM    496  CA  THR A  85      84.907 300.671 165.648  1.00 38.06           C  
ANISOU  496  CA  THR A  85     4704   5082   4675    -82    -96      4       C  
ATOM    497  C   THR A  85      84.919 300.696 164.126  1.00 42.75           C  
ANISOU  497  C   THR A  85     5344   5654   5245    -98   -160    -15       C  
ATOM    498  O   THR A  85      84.283 299.830 163.504  1.00 46.15           O  
ANISOU  498  O   THR A  85     5770   6056   5710   -117   -221     -3       O  
ATOM    499  CB  THR A  85      83.434 300.740 166.081  1.00 38.90           C  
ANISOU  499  CB  THR A  85     4746   5170   4865    -78   -102     55       C  
ATOM    500  OG1 THR A  85      82.878 301.985 165.644  1.00 42.67           O  
ANISOU  500  OG1 THR A  85     5220   5643   5351    -69   -106     69       O  
ATOM    501  CG2 THR A  85      83.271 300.590 167.569  1.00 31.84           C  
ANISOU  501  CG2 THR A  85     3816   4284   3998    -64    -35     77       C  
ATOM    502  N   ASP A  86      85.579 301.662 163.501  1.00 44.33           N  
ANISOU  502  N   ASP A  86     5594   5861   5388    -93   -151    -43       N  
ATOM    503  CA  ASP A  86      85.521 301.727 162.052  1.00 42.54           C  
ANISOU  503  CA  ASP A  86     5423   5604   5135   -110   -210    -60       C  
ATOM    504  C   ASP A  86      86.524 300.757 161.435  1.00 37.08           C  
ANISOU  504  C   ASP A  86     4790   4897   4400   -124   -216    -97       C  
ATOM    505  O   ASP A  86      87.727 300.838 161.741  1.00 37.86           O  
ANISOU  505  O   ASP A  86     4910   5016   4459   -114   -163   -126       O  
ATOM    506  CB  ASP A  86      85.780 303.132 161.519  1.00 44.11           C  
ANISOU  506  CB  ASP A  86     5660   5810   5290   -100   -198    -77       C  
ATOM    507  CG  ASP A  86      85.589 303.181 159.998  1.00 54.49           C  
ANISOU  507  CG  ASP A  86     7042   7083   6577   -121   -266    -91       C  
ATOM    508  OD1 ASP A  86      84.424 303.179 159.553  1.00 55.35           O  
ANISOU  508  OD1 ASP A  86     7132   7164   6733   -135   -332    -58       O  
ATOM    509  OD2 ASP A  86      86.589 303.113 159.254  1.00 48.51           O  
ANISOU  509  OD2 ASP A  86     6360   6315   5758   -127   -256   -133       O  
ATOM    510  N   PRO A  87      86.090 299.841 160.575  1.00 34.24           N  
ANISOU  510  N   PRO A  87     4460   4500   4051   -149   -279    -94       N  
ATOM    511  CA  PRO A  87      87.033 298.817 160.095  1.00 40.00           C  
ANISOU  511  CA  PRO A  87     5246   5209   4743   -161   -272   -126       C  
ATOM    512  C   PRO A  87      88.195 299.403 159.324  1.00 46.51           C  
ANISOU  512  C   PRO A  87     6149   6024   5498   -157   -237   -169       C  
ATOM    513  O   PRO A  87      89.303 298.858 159.406  1.00 38.21           O  
ANISOU  513  O   PRO A  87     5121   4972   4426   -153   -191   -194       O  
ATOM    514  CB  PRO A  87      86.163 297.883 159.236  1.00 42.09           C  
ANISOU  514  CB  PRO A  87     5539   5426   5027   -191   -353   -109       C  
ATOM    515  CG  PRO A  87      84.848 298.558 159.068  1.00 46.36           C  
ANISOU  515  CG  PRO A  87     6043   5957   5613   -197   -412    -71       C  
ATOM    516  CD  PRO A  87      84.700 299.576 160.173  1.00 38.50           C  
ANISOU  516  CD  PRO A  87     4973   5008   4646   -167   -356    -55       C  
ATOM    517  N   ASP A  88      88.004 300.526 158.620  1.00 54.05           N  
ANISOU  517  N   ASP A  88     7143   6970   6425   -156   -252   -176       N  
ATOM    518  CA  ASP A  88      89.131 301.155 157.938  1.00 47.09           C  
ANISOU  518  CA  ASP A  88     6335   6078   5480   -150   -210   -218       C  
ATOM    519  C   ASP A  88      90.116 301.727 158.944  1.00 32.92           C  
ANISOU  519  C   ASP A  88     4498   4331   3680   -124   -133   -229       C  
ATOM    520  O   ASP A  88      91.329 301.518 158.830  1.00 44.24           O  
ANISOU  520  O   ASP A  88     5962   5757   5088   -118    -83   -257       O  
ATOM    521  CB  ASP A  88      88.645 302.241 156.974  1.00 41.51           C  
ANISOU  521  CB  ASP A  88     5681   5350   4742   -156   -248   -223       C  
ATOM    522  CG  ASP A  88      87.904 301.671 155.787  1.00 49.55           C  
ANISOU  522  CG  ASP A  88     6769   6307   5752   -189   -331   -217       C  
ATOM    523  OD1 ASP A  88      88.477 300.810 155.083  1.00 47.31           O  
ANISOU  523  OD1 ASP A  88     6563   5980   5434   -206   -328   -241       O  
ATOM    524  OD2 ASP A  88      86.740 302.068 155.580  1.00 51.64           O  
ANISOU  524  OD2 ASP A  88     7012   6561   6046   -200   -399   -186       O  
ATOM    525  N   MET A  89      89.609 302.435 159.956  1.00 42.00           N  
ANISOU  525  N   MET A  89     5578   5521   4857   -108   -121   -204       N  
ATOM    526  CA  MET A  89      90.485 302.924 161.019  1.00 32.41           C  
ANISOU  526  CA  MET A  89     4330   4347   3636    -89    -57   -208       C  
ATOM    527  C   MET A  89      91.164 301.772 161.764  1.00 38.54           C  
ANISOU  527  C   MET A  89     5078   5128   4435    -90    -33   -208       C  
ATOM    528  O   MET A  89      92.336 301.878 162.164  1.00 38.59           O  
ANISOU  528  O   MET A  89     5087   5147   4429    -82     13   -223       O  
ATOM    529  CB  MET A  89      89.692 303.805 161.975  1.00 32.84           C  
ANISOU  529  CB  MET A  89     4329   4435   3714    -75    -48   -177       C  
ATOM    530  CG  MET A  89      90.607 304.627 162.867  1.00 39.51           C  
ANISOU  530  CG  MET A  89     5165   5313   4534    -59     12   -185       C  
ATOM    531  SD  MET A  89      89.699 305.660 164.026  1.00 44.36           S  
ANISOU  531  SD  MET A  89     5731   5956   5168    -45     36   -148       S  
ATOM    532  CE  MET A  89      88.536 306.487 162.936  1.00 40.84           C  
ANISOU  532  CE  MET A  89     5298   5492   4727    -45     -7   -139       C  
ATOM    533  N   ILE A  90      90.466 300.650 161.940  1.00 38.10           N  
ANISOU  533  N   ILE A  90     4996   5061   4418   -101    -67   -188       N  
ATOM    534  CA  ILE A  90      91.093 299.531 162.650  1.00 39.85           C  
ANISOU  534  CA  ILE A  90     5192   5287   4661   -103    -46   -186       C  
ATOM    535  C   ILE A  90      92.241 298.945 161.829  1.00 30.14           C  
ANISOU  535  C   ILE A  90     4017   4028   3408   -108    -25   -218       C  
ATOM    536  O   ILE A  90      93.335 298.682 162.358  1.00 29.36           O  
ANISOU  536  O   ILE A  90     3905   3936   3315   -101     16   -226       O  
ATOM    537  CB  ILE A  90      90.029 298.479 163.007  1.00 41.39           C  
ANISOU  537  CB  ILE A  90     5347   5475   4902   -113    -85   -158       C  
ATOM    538  CG1 ILE A  90      89.107 299.034 164.096  1.00 30.18           C  
ANISOU  538  CG1 ILE A  90     3867   4083   3517   -103    -79   -124       C  
ATOM    539  CG2 ILE A  90      90.674 297.195 163.472  1.00 41.97           C  
ANISOU  539  CG2 ILE A  90     5409   5546   4993   -118    -70   -161       C  
ATOM    540  CD1 ILE A  90      87.836 298.219 164.281  1.00 32.30           C  
ANISOU  540  CD1 ILE A  90     4093   4338   3841   -113   -120    -91       C  
ATOM    541  N   LYS A  91      92.036 298.784 160.517  1.00 28.05           N  
ANISOU  541  N   LYS A  91     3819   3721   3117   -121    -52   -235       N  
ATOM    542  CA  LYS A  91      93.127 298.321 159.659  1.00 36.63           C  
ANISOU  542  CA  LYS A  91     4971   4768   4179   -125    -18   -265       C  
ATOM    543  C   LYS A  91      94.317 299.275 159.719  1.00 43.27           C  
ANISOU  543  C   LYS A  91     5822   5619   5001   -108     41   -286       C  
ATOM    544  O   LYS A  91      95.477 298.841 159.745  1.00 41.28           O  
ANISOU  544  O   LYS A  91     5575   5351   4758   -103     90   -299       O  
ATOM    545  CB  LYS A  91      92.643 298.148 158.216  1.00 37.48           C  
ANISOU  545  CB  LYS A  91     5169   4821   4251   -146    -57   -279       C  
ATOM    546  CG  LYS A  91      93.766 297.763 157.251  1.00 39.94           C  
ANISOU  546  CG  LYS A  91     5566   5079   4530   -149     -8   -312       C  
ATOM    547  CD  LYS A  91      93.266 297.577 155.822  1.00 39.83           C  
ANISOU  547  CD  LYS A  91     5662   5000   4470   -174    -48   -325       C  
ATOM    548  CE  LYS A  91      94.418 297.328 154.866  1.00 37.82           C  
ANISOU  548  CE  LYS A  91     5504   4684   4181   -175     17   -359       C  
ATOM    549  NZ  LYS A  91      93.924 297.128 153.461  1.00 44.85           N  
ANISOU  549  NZ  LYS A  91     6524   5501   5017   -204    -23   -372       N  
ATOM    550  N   THR A  92      94.054 300.585 159.772  1.00 37.74           N  
ANISOU  550  N   THR A  92     5118   4943   4278    -99     40   -287       N  
ATOM    551  CA  THR A  92      95.154 301.540 159.860  1.00 35.71           C  
ANISOU  551  CA  THR A  92     4869   4697   4003    -84     93   -305       C  
ATOM    552  C   THR A  92      95.943 301.368 161.151  1.00 34.76           C  
ANISOU  552  C   THR A  92     4681   4608   3918    -75    124   -290       C  
ATOM    553  O   THR A  92      97.183 301.404 161.145  1.00 39.05           O  
ANISOU  553  O   THR A  92     5228   5139   4470    -69    169   -303       O  
ATOM    554  CB  THR A  92      94.617 302.960 159.750  1.00 45.27           C  
ANISOU  554  CB  THR A  92     6087   5930   5182    -78     82   -306       C  
ATOM    555  OG1 THR A  92      93.850 303.071 158.548  1.00 47.44           O  
ANISOU  555  OG1 THR A  92     6426   6170   5428    -90     41   -316       O  
ATOM    556  CG2 THR A  92      95.761 303.951 159.731  1.00 38.46           C  
ANISOU  556  CG2 THR A  92     5240   5075   4298    -64    135   -327       C  
ATOM    557  N   VAL A  93      95.241 301.226 162.279  1.00 36.10           N  
ANISOU  557  N   VAL A  93     4793   4814   4112    -75    100   -261       N  
ATOM    558  CA  VAL A  93      95.921 300.998 163.559  1.00 40.00           C  
ANISOU  558  CA  VAL A  93     5234   5331   4635    -71    120   -244       C  
ATOM    559  C   VAL A  93      96.622 299.636 163.567  1.00 37.45           C  
ANISOU  559  C   VAL A  93     4901   4981   4346    -77    129   -245       C  
ATOM    560  O   VAL A  93      97.816 299.531 163.885  1.00 31.83           O  
ANISOU  560  O   VAL A  93     4175   4262   3656    -73    160   -246       O  
ATOM    561  CB  VAL A  93      94.924 301.103 164.726  1.00 41.37           C  
ANISOU  561  CB  VAL A  93     5363   5537   4821    -71     98   -213       C  
ATOM    562  CG1 VAL A  93      95.538 300.508 166.004  1.00 28.71           C  
ANISOU  562  CG1 VAL A  93     3718   3943   3245    -74    107   -194       C  
ATOM    563  CG2 VAL A  93      94.502 302.545 164.952  1.00 42.76           C  
ANISOU  563  CG2 VAL A  93     5544   5737   4967    -63    105   -208       C  
ATOM    564  N   LEU A  94      95.888 298.568 163.239  1.00 33.11           N  
ANISOU  564  N   LEU A  94     4356   4415   3808    -86    101   -241       N  
ATOM    565  CA  LEU A  94      96.438 297.225 163.440  1.00 46.00           C  
ANISOU  565  CA  LEU A  94     5973   6028   5477    -91    110   -236       C  
ATOM    566  C   LEU A  94      97.504 296.839 162.420  1.00 42.74           C  
ANISOU  566  C   LEU A  94     5606   5568   5066    -90    150   -260       C  
ATOM    567  O   LEU A  94      98.334 295.965 162.715  1.00 38.75           O  
ANISOU  567  O   LEU A  94     5079   5046   4598    -89    174   -255       O  
ATOM    568  CB  LEU A  94      95.323 296.182 163.410  1.00 42.30           C  
ANISOU  568  CB  LEU A  94     5498   5554   5020   -103     69   -224       C  
ATOM    569  CG  LEU A  94      94.349 296.322 164.579  1.00 37.85           C  
ANISOU  569  CG  LEU A  94     4882   5028   4473   -103     42   -196       C  
ATOM    570  CD1 LEU A  94      93.324 295.226 164.529  1.00 38.94           C  
ANISOU  570  CD1 LEU A  94     5008   5156   4631   -114      4   -182       C  
ATOM    571  CD2 LEU A  94      95.122 296.296 165.875  1.00 29.96           C  
ANISOU  571  CD2 LEU A  94     3840   4050   3494    -97     63   -182       C  
ATOM    572  N   VAL A  95      97.526 297.478 161.249  1.00 47.27           N  
ANISOU  572  N   VAL A  95     6244   6115   5601    -90    164   -284       N  
ATOM    573  CA  VAL A  95      98.341 296.998 160.135  1.00 52.70           C  
ANISOU  573  CA  VAL A  95     6995   6744   6285    -91    208   -307       C  
ATOM    574  C   VAL A  95      99.257 298.087 159.589  1.00 49.49           C  
ANISOU  574  C   VAL A  95     6620   6321   5863    -79    258   -328       C  
ATOM    575  O   VAL A  95     100.487 298.004 159.716  1.00 38.50           O  
ANISOU  575  O   VAL A  95     5210   4910   4509    -69    312   -329       O  
ATOM    576  CB  VAL A  95      97.459 296.452 158.998  1.00 37.45           C  
ANISOU  576  CB  VAL A  95     5141   4773   4317   -107    178   -319       C  
ATOM    577  CG1 VAL A  95      98.338 296.031 157.809  1.00 39.35           C  
ANISOU  577  CG1 VAL A  95     5466   4940   4544   -109    236   -344       C  
ATOM    578  CG2 VAL A  95      96.567 295.318 159.490  1.00 37.09           C  
ANISOU  578  CG2 VAL A  95     5062   4738   4291   -120    129   -297       C  
ATOM    579  N   LYS A  96      98.669 299.092 158.937  1.00 40.78           N  
ANISOU  579  N   LYS A  96     5565   5220   4708    -80    241   -344       N  
ATOM    580  CA  LYS A  96      99.481 300.064 158.207  1.00 45.36           C  
ANISOU  580  CA  LYS A  96     6193   5776   5266    -71    292   -369       C  
ATOM    581  C   LYS A  96     100.435 300.804 159.140  1.00 43.57           C  
ANISOU  581  C   LYS A  96     5900   5583   5073    -57    322   -358       C  
ATOM    582  O   LYS A  96     101.632 300.922 158.856  1.00 47.11           O  
ANISOU  582  O   LYS A  96     6354   5998   5547    -48    382   -367       O  
ATOM    583  CB  LYS A  96      98.587 301.051 157.454  1.00 46.09           C  
ANISOU  583  CB  LYS A  96     6344   5870   5296    -76    258   -384       C  
ATOM    584  CG  LYS A  96      99.362 302.130 156.692  1.00 52.84           C  
ANISOU  584  CG  LYS A  96     7255   6701   6121    -67    310   -412       C  
ATOM    585  CD  LYS A  96      98.441 303.199 156.076  1.00 55.41           C  
ANISOU  585  CD  LYS A  96     7631   7034   6386    -71    270   -425       C  
ATOM    586  CE  LYS A  96      99.265 304.215 155.306  1.00 55.82           C  
ANISOU  586  CE  LYS A  96     7744   7058   6407    -62    326   -455       C  
ATOM    587  NZ  LYS A  96      98.442 305.333 154.756  1.00 65.79           N  
ANISOU  587  NZ  LYS A  96     9055   8331   7613    -65    288   -467       N  
ATOM    588  N   GLU A  97      99.938 301.281 160.278  1.00 40.86           N  
ANISOU  588  N   GLU A  97     5494   5298   4732    -56    282   -336       N  
ATOM    589  CA  GLU A  97     100.758 302.099 161.166  1.00 43.05           C  
ANISOU  589  CA  GLU A  97     5722   5605   5029    -48    300   -324       C  
ATOM    590  C   GLU A  97     101.268 301.319 162.377  1.00 43.80           C  
ANISOU  590  C   GLU A  97     5747   5714   5182    -51    291   -294       C  
ATOM    591  O   GLU A  97     101.571 301.917 163.419  1.00 44.53           O  
ANISOU  591  O   GLU A  97     5797   5837   5284    -52    279   -275       O  
ATOM    592  CB  GLU A  97      99.980 303.342 161.598  1.00 43.82           C  
ANISOU  592  CB  GLU A  97     5816   5750   5083    -46    271   -320       C  
ATOM    593  CG  GLU A  97      99.448 304.188 160.428  1.00 46.64           C  
ANISOU  593  CG  GLU A  97     6243   6094   5385    -44    272   -347       C  
ATOM    594  CD  GLU A  97     100.557 304.882 159.636  1.00 58.18           C  
ANISOU  594  CD  GLU A  97     7745   7523   6836    -35    329   -374       C  
ATOM    595  OE1 GLU A  97     101.662 305.073 160.185  1.00 66.43           O  
ANISOU  595  OE1 GLU A  97     8753   8571   7919    -30    360   -365       O  
ATOM    596  OE2 GLU A  97     100.327 305.235 158.460  1.00 64.43           O  
ANISOU  596  OE2 GLU A  97     8610   8283   7586    -35    339   -401       O  
ATOM    597  N   CYS A  98     101.393 299.992 162.247  1.00 47.55           N  
ANISOU  597  N   CYS A  98     6214   6159   5692    -56    295   -289       N  
ATOM    598  CA  CYS A  98     101.750 299.153 163.388  1.00 40.99           C  
ANISOU  598  CA  CYS A  98     5319   5339   4914    -60    278   -260       C  
ATOM    599  C   CYS A  98     103.168 299.436 163.876  1.00 41.84           C  
ANISOU  599  C   CYS A  98     5388   5435   5076    -57    306   -246       C  
ATOM    600  O   CYS A  98     103.386 299.703 165.061  1.00 35.64           O  
ANISOU  600  O   CYS A  98     4557   4677   4308    -63    276   -220       O  
ATOM    601  CB  CYS A  98     101.607 297.672 163.032  1.00 41.65           C  
ANISOU  601  CB  CYS A  98     5410   5392   5024    -65    281   -260       C  
ATOM    602  SG  CYS A  98     102.262 296.583 164.357  1.00 41.49           S  
ANISOU  602  SG  CYS A  98     5312   5375   5076    -70    267   -224       S  
ATOM    603  N   TYR A  99     104.159 299.346 162.980  1.00 36.69           N  
ANISOU  603  N   TYR A  99     4752   4731   4455    -48    363   -259       N  
ATOM    604  CA  TYR A  99     105.544 299.561 163.399  1.00 42.44           C  
ANISOU  604  CA  TYR A  99     5433   5439   5253    -45    389   -240       C  
ATOM    605  C   TYR A  99     105.832 301.025 163.711  1.00 51.21           C  
ANISOU  605  C   TYR A  99     6541   6576   6340    -45    382   -239       C  
ATOM    606  O   TYR A  99     106.727 301.324 164.511  1.00 51.50           O  
ANISOU  606  O   TYR A  99     6528   6613   6427    -50    372   -212       O  
ATOM    607  CB  TYR A  99     106.518 299.094 162.319  1.00 48.73           C  
ANISOU  607  CB  TYR A  99     6250   6167   6100    -34    466   -252       C  
ATOM    608  CG  TYR A  99     106.431 297.625 161.966  1.00 58.44           C  
ANISOU  608  CG  TYR A  99     7488   7359   7358    -34    484   -250       C  
ATOM    609  CD1 TYR A  99     105.954 297.221 160.726  1.00 58.79           C  
ANISOU  609  CD1 TYR A  99     7614   7365   7359    -32    520   -281       C  
ATOM    610  CD2 TYR A  99     106.839 296.645 162.866  1.00 58.63           C  
ANISOU  610  CD2 TYR A  99     7445   7381   7449    -39    464   -218       C  
ATOM    611  CE1 TYR A  99     105.880 295.893 160.388  1.00 62.80           C  
ANISOU  611  CE1 TYR A  99     8139   7836   7888    -34    539   -279       C  
ATOM    612  CE2 TYR A  99     106.768 295.310 162.541  1.00 48.46           C  
ANISOU  612  CE2 TYR A  99     6167   6059   6187    -39    484   -216       C  
ATOM    613  CZ  TYR A  99     106.292 294.940 161.296  1.00 60.23           C  
ANISOU  613  CZ  TYR A  99     7741   7513   7632    -36    524   -247       C  
ATOM    614  OH  TYR A  99     106.219 293.620 160.957  1.00 68.30           O  
ANISOU  614  OH  TYR A  99     8781   8498   8672    -38    546   -246       O  
ATOM    615  N   SER A 100     105.112 301.947 163.083  1.00 43.36           N  
ANISOU  615  N   SER A 100     5600   5601   5273    -41    386   -267       N  
ATOM    616  CA  SER A 100     105.491 303.348 163.177  1.00 46.27           C  
ANISOU  616  CA  SER A 100     5975   5987   5619    -38    392   -271       C  
ATOM    617  C   SER A 100     104.840 304.050 164.357  1.00 53.45           C  
ANISOU  617  C   SER A 100     6867   6954   6489    -48    336   -251       C  
ATOM    618  O   SER A 100     105.504 304.832 165.050  1.00 53.49           O  
ANISOU  618  O   SER A 100     6849   6970   6506    -54    326   -234       O  
ATOM    619  CB  SER A 100     105.133 304.073 161.879  1.00 51.97           C  
ANISOU  619  CB  SER A 100     6769   6695   6282    -28    428   -310       C  
ATOM    620  OG  SER A 100     103.764 303.875 161.559  1.00 58.24           O  
ANISOU  620  OG  SER A 100     7603   7509   7016    -31    395   -323       O  
ATOM    621  N   VAL A 101     103.557 303.779 164.614  1.00 51.14           N  
ANISOU  621  N   VAL A 101     6587   6692   6152    -52    301   -252       N  
ATOM    622  CA  VAL A 101     102.784 304.527 165.594  1.00 53.87           C  
ANISOU  622  CA  VAL A 101     6930   7083   6453    -58    263   -236       C  
ATOM    623  C   VAL A 101     102.195 303.629 166.675  1.00 53.73           C  
ANISOU  623  C   VAL A 101     6882   7081   6451    -69    224   -209       C  
ATOM    624  O   VAL A 101     102.231 303.981 167.860  1.00 55.60           O  
ANISOU  624  O   VAL A 101     7106   7337   6682    -80    199   -184       O  
ATOM    625  CB  VAL A 101     101.673 305.353 164.911  1.00 46.60           C  
ANISOU  625  CB  VAL A 101     6056   6184   5466    -50    265   -259       C  
ATOM    626  CG1 VAL A 101     100.901 306.168 165.941  1.00 35.02           C  
ANISOU  626  CG1 VAL A 101     4587   4758   3960    -54    239   -240       C  
ATOM    627  CG2 VAL A 101     102.277 306.246 163.818  1.00 33.18           C  
ANISOU  627  CG2 VAL A 101     4394   4465   3746    -40    305   -288       C  
ATOM    628  N   PHE A 102     101.641 302.470 166.296  1.00 44.06           N  
ANISOU  628  N   PHE A 102     5654   5844   5241    -68    219   -214       N  
ATOM    629  CA  PHE A 102     100.895 301.637 167.237  1.00 43.61           C  
ANISOU  629  CA  PHE A 102     5574   5802   5193    -76    185   -192       C  
ATOM    630  C   PHE A 102     101.585 300.298 167.474  1.00 42.10           C  
ANISOU  630  C   PHE A 102     5350   5585   5063    -82    182   -179       C  
ATOM    631  O   PHE A 102     101.009 299.238 167.212  1.00 36.68           O  
ANISOU  631  O   PHE A 102     4660   4889   4386    -82    175   -183       O  
ATOM    632  CB  PHE A 102      99.464 301.430 166.725  1.00 33.88           C  
ANISOU  632  CB  PHE A 102     4362   4582   3929    -72    173   -203       C  
ATOM    633  CG  PHE A 102      98.722 302.717 166.472  1.00 45.35           C  
ANISOU  633  CG  PHE A 102     5843   6057   5330    -66    176   -211       C  
ATOM    634  CD1 PHE A 102      98.550 303.194 165.180  1.00 41.31           C  
ANISOU  634  CD1 PHE A 102     5370   5533   4791    -58    189   -239       C  
ATOM    635  CD2 PHE A 102      98.207 303.456 167.526  1.00 45.71           C  
ANISOU  635  CD2 PHE A 102     5884   6130   5353    -68    166   -190       C  
ATOM    636  CE1 PHE A 102      97.859 304.379 164.945  1.00 41.29           C  
ANISOU  636  CE1 PHE A 102     5393   5551   4746    -52    188   -245       C  
ATOM    637  CE2 PHE A 102      97.521 304.645 167.301  1.00 39.34           C  
ANISOU  637  CE2 PHE A 102     5101   5342   4503    -61    174   -195       C  
ATOM    638  CZ  PHE A 102      97.351 305.114 166.011  1.00 45.41           C  
ANISOU  638  CZ  PHE A 102     5900   6103   5250    -52    182   -222       C  
ATOM    639  N   THR A 103     102.809 300.332 168.000  1.00 39.54           N  
ANISOU  639  N   THR A 103     4996   5244   4782    -88    183   -162       N  
ATOM    640  CA  THR A 103     103.648 299.144 168.023  1.00 45.73           C  
ANISOU  640  CA  THR A 103     5745   5994   5637    -90    188   -150       C  
ATOM    641  C   THR A 103     103.500 298.304 169.284  1.00 54.42           C  
ANISOU  641  C   THR A 103     6816   7101   6760   -104    145   -120       C  
ATOM    642  O   THR A 103     103.761 297.100 169.234  1.00 45.68           O  
ANISOU  642  O   THR A 103     5684   5971   5700   -105    146   -113       O  
ATOM    643  CB  THR A 103     105.126 299.532 167.864  1.00 49.73           C  
ANISOU  643  CB  THR A 103     6227   6468   6199    -89    211   -141       C  
ATOM    644  OG1 THR A 103     105.251 300.563 166.880  1.00 57.00           O  
ANISOU  644  OG1 THR A 103     7183   7387   7089    -77    250   -167       O  
ATOM    645  CG2 THR A 103     105.951 298.323 167.411  1.00 39.51           C  
ANISOU  645  CG2 THR A 103     4902   5127   4983    -84    240   -135       C  
ATOM    646  N   ASN A 104     103.084 298.885 170.406  1.00 44.07           N  
ANISOU  646  N   ASN A 104     5513   5816   5415   -117    110   -101       N  
ATOM    647  CA  ASN A 104     103.203 298.183 171.672  1.00 36.54           C  
ANISOU  647  CA  ASN A 104     4541   4858   4486   -134     69    -70       C  
ATOM    648  C   ASN A 104     101.868 298.146 172.402  1.00 37.25           C  
ANISOU  648  C   ASN A 104     4657   4974   4524   -138     53    -67       C  
ATOM    649  O   ASN A 104     101.007 299.012 172.214  1.00 38.97           O  
ANISOU  649  O   ASN A 104     4904   5215   4689   -131     67    -79       O  
ATOM    650  CB  ASN A 104     104.260 298.828 172.554  1.00 44.63           C  
ANISOU  650  CB  ASN A 104     5559   5870   5531   -152     39    -41       C  
ATOM    651  CG  ASN A 104     105.563 299.067 171.819  1.00 50.42           C  
ANISOU  651  CG  ASN A 104     6261   6574   6323   -146     61    -42       C  
ATOM    652  OD1 ASN A 104     106.063 298.178 171.119  1.00 43.15           O  
ANISOU  652  OD1 ASN A 104     5308   5625   5460   -136     87    -47       O  
ATOM    653  ND2 ASN A 104     106.137 300.274 171.990  1.00 38.89           N  
ANISOU  653  ND2 ASN A 104     4811   5114   4850   -153     54    -34       N  
ATOM    654  N   ARG A 105     101.699 297.095 173.198  1.00 44.72           N  
ANISOU  654  N   ARG A 105     5589   5911   5492   -149     29    -49       N  
ATOM    655  CA  ARG A 105     100.609 296.943 174.148  1.00 47.43           C  
ANISOU  655  CA  ARG A 105     5955   6267   5799   -156     15    -38       C  
ATOM    656  C   ARG A 105     100.906 297.762 175.402  1.00 44.88           C  
ANISOU  656  C   ARG A 105     5667   5939   5447   -176    -10    -12       C  
ATOM    657  O   ARG A 105     102.017 298.247 175.614  1.00 44.59           O  
ANISOU  657  O   ARG A 105     5628   5887   5426   -188    -30      1       O  
ATOM    658  CB  ARG A 105     100.408 295.468 174.514  1.00 50.53           C  
ANISOU  658  CB  ARG A 105     6326   6648   6227   -161      0    -29       C  
ATOM    659  CG  ARG A 105     100.491 294.465 173.333  1.00 45.64           C  
ANISOU  659  CG  ARG A 105     5676   6021   5646   -147     18    -50       C  
ATOM    660  CD  ARG A 105     100.278 292.976 173.775  1.00 43.14           C  
ANISOU  660  CD  ARG A 105     5338   5691   5361   -152      3    -40       C  
ATOM    661  NE  ARG A 105     100.627 292.074 172.674  1.00 32.16           N  
ANISOU  661  NE  ARG A 105     3926   4285   4008   -142     23    -56       N  
ATOM    662  CZ  ARG A 105      99.777 291.739 171.714  1.00 27.70           C  
ANISOU  662  CZ  ARG A 105     3372   3726   3425   -132     42    -78       C  
ATOM    663  NH1 ARG A 105      98.535 292.204 171.747  1.00 39.90           N  
ANISOU  663  NH1 ARG A 105     4937   5295   4929   -130     38    -83       N  
ATOM    664  NH2 ARG A 105     100.172 290.968 170.725  1.00 40.09           N  
ANISOU  664  NH2 ARG A 105     4938   5272   5022   -125     63    -91       N  
ATOM    665  N   ARG A 106      99.927 298.014 176.305  1.00 57.00           N  
ANISOU  665  N   ARG A 106     8378   6956   6324   -631    423   -223       N  
ATOM    666  CA  ARG A 106     100.042 298.789 177.531  1.00 53.13           C  
ANISOU  666  CA  ARG A 106     7836   6499   5850   -618    417   -247       C  
ATOM    667  C   ARG A 106     100.858 298.024 178.575  1.00 53.95           C  
ANISOU  667  C   ARG A 106     7848   6641   6009   -623    345   -259       C  
ATOM    668  O   ARG A 106     100.619 296.827 178.779  1.00 49.04           O  
ANISOU  668  O   ARG A 106     7162   6030   5442   -607    325   -254       O  
ATOM    669  CB  ARG A 106      98.627 299.075 178.016  1.00 52.46           C  
ANISOU  669  CB  ARG A 106     7713   6418   5802   -566    482   -254       C  
ATOM    670  CG  ARG A 106      98.506 299.891 179.255  1.00 78.09           C  
ANISOU  670  CG  ARG A 106    10917   9691   9061   -548    483   -278       C  
ATOM    671  CD  ARG A 106      97.134 300.532 179.266  1.00 83.18           C  
ANISOU  671  CD  ARG A 106    11566  10319   9719   -509    554   -275       C  
ATOM    672  NE  ARG A 106      96.074 299.541 179.107  1.00 72.62           N  
ANISOU  672  NE  ARG A 106    10175   8972   8445   -476    572   -258       N  
ATOM    673  CZ  ARG A 106      95.052 299.408 179.949  1.00 69.53           C  
ANISOU  673  CZ  ARG A 106     9714   8588   8116   -438    579   -260       C  
ATOM    674  NH1 ARG A 106      94.947 300.212 181.003  1.00 57.71           N  
ANISOU  674  NH1 ARG A 106     8199   7107   6621   -428    572   -280       N  
ATOM    675  NH2 ARG A 106      94.128 298.479 179.732  1.00 75.43           N  
ANISOU  675  NH2 ARG A 106    10413   9322   8923   -413    591   -240       N  
ATOM    676  N   PRO A 107     101.841 298.655 179.228  1.00 56.00           N  
ANISOU  676  N   PRO A 107     8101   6916   6260   -647    310   -272       N  
ATOM    677  CA  PRO A 107     102.572 297.980 180.318  1.00 61.74           C  
ANISOU  677  CA  PRO A 107     8737   7670   7049   -647    258   -281       C  
ATOM    678  C   PRO A 107     101.706 297.801 181.559  1.00 58.01           C  
ANISOU  678  C   PRO A 107     8193   7220   6627   -601    285   -303       C  
ATOM    679  O   PRO A 107     100.590 298.319 181.643  1.00 56.34           O  
ANISOU  679  O   PRO A 107     7995   7006   6406   -570    336   -310       O  
ATOM    680  CB  PRO A 107     103.753 298.915 180.591  1.00 61.33           C  
ANISOU  680  CB  PRO A 107     8711   7619   6974   -683    228   -287       C  
ATOM    681  CG  PRO A 107     103.355 300.214 180.011  1.00 55.94           C  
ANISOU  681  CG  PRO A 107     8118   6919   6216   -689    274   -290       C  
ATOM    682  CD  PRO A 107     102.508 299.898 178.819  1.00 55.63           C  
ANISOU  682  CD  PRO A 107     8138   6853   6145   -682    310   -271       C  
ATOM    683  N   PHE A 108     102.234 297.052 182.559  1.00 65.66           N  
ANISOU  683  N   PHE A 108     9087   8207   7655   -597    251   -311       N  
ATOM    684  CA  PHE A 108     101.303 296.654 183.669  1.00 70.10           C  
ANISOU  684  CA  PHE A 108     9593   8781   8260   -555    272   -327       C  
ATOM    685  C   PHE A 108     101.736 296.480 185.072  1.00 75.16           C  
ANISOU  685  C   PHE A 108    10173   9432   8952   -549    254   -344       C  
ATOM    686  O   PHE A 108     100.869 296.022 185.822  1.00 74.48           O  
ANISOU  686  O   PHE A 108    10049   9350   8902   -520    260   -350       O  
ATOM    687  CB  PHE A 108     100.455 295.460 183.086  1.00 69.07           C  
ANISOU  687  CB  PHE A 108     9438   8648   8159   -536    273   -310       C  
ATOM    688  CG  PHE A 108     101.271 294.239 182.726  1.00 73.91           C  
ANISOU  688  CG  PHE A 108    10018   9263   8802   -556    227   -293       C  
ATOM    689  CD1 PHE A 108     101.478 293.223 183.648  1.00 65.01           C  
ANISOU  689  CD1 PHE A 108     8820   8147   7733   -544    204   -298       C  
ATOM    690  CD2 PHE A 108     101.835 294.110 181.464  1.00 80.67           C  
ANISOU  690  CD2 PHE A 108    10922  10104   9626   -588    205   -272       C  
ATOM    691  CE1 PHE A 108     102.232 292.107 183.324  1.00 68.71           C  
ANISOU  691  CE1 PHE A 108     9257   8616   8235   -561    163   -280       C  
ATOM    692  CE2 PHE A 108     102.586 292.989 181.133  1.00 79.35           C  
ANISOU  692  CE2 PHE A 108    10725   9936   9489   -608    157   -254       C  
ATOM    693  CZ  PHE A 108     102.782 291.989 182.066  1.00 74.35           C  
ANISOU  693  CZ  PHE A 108    10012   9318   8921   -593    136   -258       C  
ATOM    694  N   GLY A 109     102.932 296.819 185.561  1.00 75.09           N  
ANISOU  694  N   GLY A 109    10154   9423   8953   -573    236   -350       N  
ATOM    695  CA  GLY A 109     104.098 297.377 184.941  1.00 67.84           C  
ANISOU  695  CA  GLY A 109     9275   8498   8003   -611    216   -341       C  
ATOM    696  C   GLY A 109     105.462 296.768 185.199  1.00 61.30           C  
ANISOU  696  C   GLY A 109     8396   7665   7231   -638    172   -328       C  
ATOM    697  O   GLY A 109     106.124 296.290 184.285  1.00 63.48           O  
ANISOU  697  O   GLY A 109     8676   7932   7511   -668    127   -301       O  
ATOM    698  N   PRO A 110     105.888 296.778 186.470  1.00 55.64           N  
ANISOU  698  N   PRO A 110     7633   6945   6560   -627    186   -345       N  
ATOM    699  CA  PRO A 110     107.260 296.322 186.788  1.00 55.74           C  
ANISOU  699  CA  PRO A 110     7593   6946   6641   -652    153   -328       C  
ATOM    700  C   PRO A 110     107.454 294.846 186.467  1.00 55.84           C  
ANISOU  700  C   PRO A 110     7553   6957   6706   -653    119   -303       C  
ATOM    701  O   PRO A 110     106.773 293.978 187.013  1.00 53.05           O  
ANISOU  701  O   PRO A 110     7169   6609   6378   -622    140   -311       O  
ATOM    702  CB  PRO A 110     107.391 296.592 188.293  1.00 55.57           C  
ANISOU  702  CB  PRO A 110     7544   6916   6656   -631    197   -354       C  
ATOM    703  CG  PRO A 110     105.997 296.507 188.810  1.00 51.25           C  
ANISOU  703  CG  PRO A 110     7017   6378   6079   -591    235   -379       C  
ATOM    704  CD  PRO A 110     105.126 297.091 187.691  1.00 50.07           C  
ANISOU  704  CD  PRO A 110     6925   6242   5857   -592    233   -376       C  
ATOM    705  N   VAL A 111     108.312 294.568 185.504  1.00 64.34           N  
ANISOU  705  N   VAL A 111     8293   8012   8140   -495   -658    345       N  
ATOM    706  CA  VAL A 111     108.685 293.210 185.163  1.00 63.11           C  
ANISOU  706  CA  VAL A 111     8051   7851   8076   -480   -664    349       C  
ATOM    707  C   VAL A 111     110.201 293.154 185.196  1.00 61.18           C  
ANISOU  707  C   VAL A 111     7742   7560   7942   -503   -741    396       C  
ATOM    708  O   VAL A 111     110.872 294.161 185.414  1.00 75.50           O  
ANISOU  708  O   VAL A 111     9576   9353   9759   -528   -788    423       O  
ATOM    709  CB  VAL A 111     108.120 292.764 183.798  1.00 68.37           C  
ANISOU  709  CB  VAL A 111     8641   8572   8767   -427   -565    302       C  
ATOM    710  CG1 VAL A 111     106.615 293.016 183.749  1.00 60.25           C  
ANISOU  710  CG1 VAL A 111     7672   7584   7635   -407   -495    261       C  
ATOM    711  CG2 VAL A 111     108.805 293.501 182.665  1.00 75.22           C  
ANISOU  711  CG2 VAL A 111     9441   9454   9684   -406   -531    294       C  
ATOM    712  N   GLY A 112     110.739 291.960 185.006  1.00 58.41           N  
ANISOU  712  N   GLY A 112     7312   7191   7689   -496   -757    411       N  
ATOM    713  CA  GLY A 112     112.176 291.826 185.065  1.00 47.16           C  
ANISOU  713  CA  GLY A 112     5815   5715   6387   -517   -830    463       C  
ATOM    714  C   GLY A 112     112.692 291.322 183.749  1.00 53.99           C  
ANISOU  714  C   GLY A 112     6559   6594   7361   -474   -760    451       C  
ATOM    715  O   GLY A 112     112.477 291.950 182.711  1.00 59.67           O  
ANISOU  715  O   GLY A 112     7255   7351   8065   -441   -679    416       O  
ATOM    716  N   PHE A 113     113.340 290.160 183.778  1.00 63.99           N  
ANISOU  716  N   PHE A 113     7755   7826   8734   -473   -785    479       N  
ATOM    717  CA  PHE A 113     113.766 289.516 182.549  1.00 61.18           C  
ANISOU  717  CA  PHE A 113     7293   7474   8478   -431   -705    468       C  
ATOM    718  C   PHE A 113     112.589 289.200 181.633  1.00 66.03           C  
ANISOU  718  C   PHE A 113     7923   8149   9017   -387   -595    402       C  
ATOM    719  O   PHE A 113     112.792 288.990 180.431  1.00 63.32           O  
ANISOU  719  O   PHE A 113     7517   7814   8726   -351   -513    381       O  
ATOM    720  CB  PHE A 113     114.541 288.241 182.878  1.00 63.51           C  
ANISOU  720  CB  PHE A 113     7520   7718   8892   -439   -751    511       C  
ATOM    721  CG  PHE A 113     113.678 287.017 182.985  1.00 68.99           C  
ANISOU  721  CG  PHE A 113     8234   8435   9545   -424   -720    482       C  
ATOM    722  CD1 PHE A 113     113.649 286.080 181.959  1.00 68.43           C  
ANISOU  722  CD1 PHE A 113     8095   8374   9531   -383   -633    460       C  
ATOM    723  CD2 PHE A 113     112.896 286.800 184.107  1.00 68.65           C  
ANISOU  723  CD2 PHE A 113     8282   8397   9405   -451   -775    478       C  
ATOM    724  CE1 PHE A 113     112.861 284.953 182.052  1.00 68.41           C  
ANISOU  724  CE1 PHE A 113     8111   8391   9490   -371   -607    435       C  
ATOM    725  CE2 PHE A 113     112.104 285.677 184.205  1.00 70.25           C  
ANISOU  725  CE2 PHE A 113     8501   8619   9574   -437   -745    453       C  
ATOM    726  CZ  PHE A 113     112.087 284.751 183.176  1.00 71.73           C  
ANISOU  726  CZ  PHE A 113     8614   8820   9819   -397   -664    431       C  
ATOM    727  N   MET A 114     111.361 289.169 182.163  1.00 64.13           N  
ANISOU  727  N   MET A 114     7767   7944   8657   -391   -592    371       N  
ATOM    728  CA  MET A 114     110.206 288.943 181.302  1.00 56.49           C  
ANISOU  728  CA  MET A 114     6812   7030   7622   -354   -497    314       C  
ATOM    729  C   MET A 114     109.940 290.115 180.365  1.00 59.10           C  
ANISOU  729  C   MET A 114     7150   7395   7909   -332   -435    282       C  
ATOM    730  O   MET A 114     108.989 290.054 179.578  1.00 60.60           O  
ANISOU  730  O   MET A 114     7354   7627   8045   -303   -362    236       O  
ATOM    731  CB  MET A 114     108.963 288.634 182.147  1.00 48.36           C  
ANISOU  731  CB  MET A 114     5864   6022   6488   -364   -508    295       C  
ATOM    732  CG  MET A 114     108.943 287.200 182.734  1.00 49.06           C  
ANISOU  732  CG  MET A 114     5941   6089   6612   -372   -538    309       C  
ATOM    733  SD  MET A 114     108.931 285.842 181.522  1.00 53.16           S  
ANISOU  733  SD  MET A 114     6377   6619   7203   -331   -462    286       S  
ATOM    734  CE  MET A 114     107.265 285.943 180.865  1.00 45.26           C  
ANISOU  734  CE  MET A 114     5423   5681   6092   -303   -380    225       C  
ATOM    735  N   LYS A 115     110.755 291.172 180.427  1.00 60.33           N  
ANISOU  735  N   LYS A 115     7301   7533   8090   -347   -465    305       N  
ATOM    736  CA  LYS A 115     110.755 292.187 179.381  1.00 59.96           C  
ANISOU  736  CA  LYS A 115     7244   7511   8026   -324   -401    277       C  
ATOM    737  C   LYS A 115     111.006 291.591 178.001  1.00 57.45           C  
ANISOU  737  C   LYS A 115     6860   7194   7776   -285   -317    254       C  
ATOM    738  O   LYS A 115     110.624 292.201 176.999  1.00 56.58           O  
ANISOU  738  O   LYS A 115     6760   7111   7628   -260   -248    217       O  
ATOM    739  CB  LYS A 115     111.822 293.241 179.673  1.00 59.79           C  
ANISOU  739  CB  LYS A 115     7212   7458   8046   -348   -453    315       C  
ATOM    740  CG  LYS A 115     111.294 294.523 180.276  1.00 76.36           C  
ANISOU  740  CG  LYS A 115     9397   9579  10037   -369   -479    309       C  
ATOM    741  CD  LYS A 115     112.435 295.448 180.651  1.00 96.85           C  
ANISOU  741  CD  LYS A 115    11982  12137  12681   -399   -544    352       C  
ATOM    742  CE  LYS A 115     113.501 295.484 179.556  1.00110.90           C  
ANISOU  742  CE  LYS A 115    13663  13895  14580   -376   -501    360       C  
ATOM    743  NZ  LYS A 115     114.533 296.537 179.806  1.00118.55           N  
ANISOU  743  NZ  LYS A 115    14619  14830  15594   -403   -556    400       N  
ATOM    744  N   ASN A 116     111.652 290.425 177.929  1.00 55.66           N  
ANISOU  744  N   ASN A 116     6571   6930   7646   -281   -319    277       N  
ATOM    745  CA  ASN A 116     111.992 289.803 176.654  1.00 62.19           C  
ANISOU  745  CA  ASN A 116     7343   7743   8543   -246   -233    261       C  
ATOM    746  C   ASN A 116     110.854 288.984 176.077  1.00 62.23           C  
ANISOU  746  C   ASN A 116     7378   7782   8483   -223   -175    215       C  
ATOM    747  O   ASN A 116     110.923 288.599 174.905  1.00 65.06           O  
ANISOU  747  O   ASN A 116     7718   8133   8870   -195    -96    192       O  
ATOM    748  CB  ASN A 116     113.209 288.888 176.804  1.00 71.75           C  
ANISOU  748  CB  ASN A 116     8473   8893   9896   -250   -253    309       C  
ATOM    749  CG  ASN A 116     114.396 289.593 177.416  1.00 73.83           C  
ANISOU  749  CG  ASN A 116     8697   9113  10243   -278   -323    364       C  
ATOM    750  OD1 ASN A 116     114.958 290.522 176.825  1.00 66.43           O  
ANISOU  750  OD1 ASN A 116     7739   8165   9336   -270   -293    366       O  
ATOM    751  ND2 ASN A 116     114.800 289.143 178.600  1.00 69.29           N  
ANISOU  751  ND2 ASN A 116     8112   8508   9708   -311   -421    411       N  
ATOM    752  N   ALA A 117     109.845 288.664 176.880  1.00 57.68           N  
ANISOU  752  N   ALA A 117     6852   7236   7826   -236   -212    205       N  
ATOM    753  CA  ALA A 117     108.711 287.914 176.371  1.00 54.92           C  
ANISOU  753  CA  ALA A 117     6529   6918   7419   -217   -165    165       C  
ATOM    754  C   ALA A 117     108.093 288.667 175.201  1.00 55.64           C  
ANISOU  754  C   ALA A 117     6649   7040   7452   -194    -97    122       C  
ATOM    755  O   ALA A 117     107.885 289.887 175.263  1.00 52.87           O  
ANISOU  755  O   ALA A 117     6329   6711   7049   -198   -104    114       O  
ATOM    756  CB  ALA A 117     107.677 287.691 177.472  1.00 50.53           C  
ANISOU  756  CB  ALA A 117     6026   6389   6784   -235   -212    163       C  
ATOM    757  N   ILE A 118     107.819 287.924 174.126  1.00 39.97           N  
ANISOU  757  N   ILE A 118     4659   5052   5476   -171    -34     96       N  
ATOM    758  CA  ILE A 118     107.412 288.529 172.863  1.00 41.53           C  
ANISOU  758  CA  ILE A 118     4886   5264   5631   -150     30     58       C  
ATOM    759  C   ILE A 118     106.223 289.462 173.053  1.00 45.08           C  
ANISOU  759  C   ILE A 118     5389   5763   5977   -154     14     34       C  
ATOM    760  O   ILE A 118     106.136 290.515 172.415  1.00 58.27           O  
ANISOU  760  O   ILE A 118     7081   7445   7613   -146     40     15       O  
ATOM    761  CB  ILE A 118     107.108 287.431 171.831  1.00 44.21           C  
ANISOU  761  CB  ILE A 118     5232   5588   5979   -132     88     35       C  
ATOM    762  CG1 ILE A 118     106.538 288.027 170.559  1.00 46.38           C  
ANISOU  762  CG1 ILE A 118     5554   5873   6196   -117    143     -5       C  
ATOM    763  CG2 ILE A 118     106.163 286.409 172.420  1.00 49.62           C  
ANISOU  763  CG2 ILE A 118     5930   6295   6630   -140     58     32       C  
ATOM    764  CD1 ILE A 118     106.213 286.981 169.513  1.00 41.44           C  
ANISOU  764  CD1 ILE A 118     4953   5225   5568   -104    196    -27       C  
ATOM    765  N   SER A 119     105.293 289.103 173.932  1.00 50.87           N  
ANISOU  765  N   SER A 119     6144   6521   6662   -166    -25     35       N  
ATOM    766  CA  SER A 119     104.117 289.946 174.115  1.00 55.57           C  
ANISOU  766  CA  SER A 119     6787   7157   7170   -167    -30     17       C  
ATOM    767  C   SER A 119     104.375 291.157 175.020  1.00 52.70           C  
ANISOU  767  C   SER A 119     6443   6801   6781   -184    -67     35       C  
ATOM    768  O   SER A 119     103.495 292.016 175.126  1.00 43.26           O  
ANISOU  768  O   SER A 119     5286   5634   5516   -183    -62     22       O  
ATOM    769  CB  SER A 119     102.960 289.108 174.666  1.00 54.79           C  
ANISOU  769  CB  SER A 119     6706   7077   7037   -172    -45     12       C  
ATOM    770  OG  SER A 119     103.179 288.785 176.018  1.00 56.93           O  
ANISOU  770  OG  SER A 119     6978   7337   7318   -192    -94     41       O  
ATOM    771  N   ILE A 120     105.547 291.256 175.657  1.00 47.57           N  
ANISOU  771  N   ILE A 120     5768   6121   6185   -200   -104     68       N  
ATOM    772  CA  ILE A 120     105.828 292.358 176.570  1.00 47.52           C  
ANISOU  772  CA  ILE A 120     5790   6114   6151   -222   -148     90       C  
ATOM    773  C   ILE A 120     106.850 293.290 175.932  1.00 49.05           C  
ANISOU  773  C   ILE A 120     5961   6295   6382   -217   -134     94       C  
ATOM    774  O   ILE A 120     106.862 294.500 176.183  1.00 50.06           O  
ANISOU  774  O   ILE A 120     6120   6433   6466   -226   -146     96       O  
ATOM    775  CB  ILE A 120     106.317 291.835 177.941  1.00 42.09           C  
ANISOU  775  CB  ILE A 120     5106   5397   5490   -252   -219    130       C  
ATOM    776  CG1 ILE A 120     105.235 290.970 178.583  1.00 42.23           C  
ANISOU  776  CG1 ILE A 120     5154   5426   5464   -256   -225    123       C  
ATOM    777  CG2 ILE A 120     106.655 292.987 178.912  1.00 40.36           C  
ANISOU  777  CG2 ILE A 120     4932   5167   5236   -281   -271    156       C  
ATOM    778  CD1 ILE A 120     105.555 290.599 180.037  1.00 54.79           C  
ANISOU  778  CD1 ILE A 120     6772   6985   7059   -289   -296    160       C  
ATOM    779  N   ALA A 121     107.703 292.727 175.086  1.00 49.17           N  
ANISOU  779  N   ALA A 121     5923   6282   6479   -203   -102     96       N  
ATOM    780  CA  ALA A 121     108.734 293.494 174.411  1.00 50.23           C  
ANISOU  780  CA  ALA A 121     6027   6393   6663   -196    -77    101       C  
ATOM    781  C   ALA A 121     108.108 294.589 173.534  1.00 52.79           C  
ANISOU  781  C   ALA A 121     6393   6751   6915   -179    -29     62       C  
ATOM    782  O   ALA A 121     106.941 294.521 173.134  1.00 51.15           O  
ANISOU  782  O   ALA A 121     6222   6576   6636   -167     -3     30       O  
ATOM    783  CB  ALA A 121     109.616 292.555 173.584  1.00 48.43           C  
ANISOU  783  CB  ALA A 121     5741   6123   6537   -179    -32    108       C  
ATOM    784  N   GLU A 122     108.903 295.623 173.250  1.00 41.48           N  
ANISOU  784  N   GLU A 122     4951   5306   5503   -180    -21     69       N  
ATOM    785  CA  GLU A 122     108.416 296.816 172.578  1.00 43.86           C  
ANISOU  785  CA  GLU A 122     5293   5636   5734   -168     15     36       C  
ATOM    786  C   GLU A 122     109.344 297.185 171.430  1.00 39.88           C  
ANISOU  786  C   GLU A 122     4764   5103   5287   -150     73     27       C  
ATOM    787  O   GLU A 122     110.530 296.860 171.453  1.00 44.26           O  
ANISOU  787  O   GLU A 122     5263   5611   5941   -153     73     57       O  
ATOM    788  CB  GLU A 122     108.322 297.990 173.557  1.00 44.32           C  
ANISOU  788  CB  GLU A 122     5387   5714   5737   -190    -36     53       C  
ATOM    789  CG  GLU A 122     107.526 297.725 174.824  1.00 46.61           C  
ANISOU  789  CG  GLU A 122     5715   6021   5973   -211    -89     68       C  
ATOM    790  CD  GLU A 122     107.344 298.983 175.666  1.00 59.10           C  
ANISOU  790  CD  GLU A 122     7351   7617   7487   -232   -123     80       C  
ATOM    791  OE1 GLU A 122     106.227 299.200 176.189  1.00 60.12           O  
ANISOU  791  OE1 GLU A 122     7534   7772   7537   -235   -124     71       O  
ATOM    792  OE2 GLU A 122     108.319 299.754 175.804  1.00 63.97           O  
ANISOU  792  OE2 GLU A 122     7960   8214   8133   -246   -147    101       O  
ATOM    793  N   ASP A 123     108.796 297.870 170.431  1.00 46.49           N  
ANISOU  793  N   ASP A 123     5641   5959   6065   -132    124    -13       N  
ATOM    794  CA  ASP A 123     109.583 298.580 169.393  1.00 41.76           C  
ANISOU  794  CA  ASP A 123     5036   5333   5496   -117    182    -27       C  
ATOM    795  C   ASP A 123     110.557 297.606 168.735  1.00 56.25           C  
ANISOU  795  C   ASP A 123     6825   7110   7438   -104    232    -16       C  
ATOM    796  O   ASP A 123     110.155 296.483 168.383  1.00 53.95           O  
ANISOU  796  O   ASP A 123     6538   6809   7152    -95    255    -27       O  
ATOM    797  CB  ASP A 123     110.242 299.808 170.016  1.00 51.09           C  
ANISOU  797  CB  ASP A 123     6211   6518   6682   -133    146     -4       C  
ATOM    798  CG  ASP A 123     109.252 300.758 170.635  1.00 55.61           C  
ANISOU  798  CG  ASP A 123     6839   7143   7148   -144    109    -14       C  
ATOM    799  OD1 ASP A 123     108.192 301.025 170.021  1.00 49.90           O  
ANISOU  799  OD1 ASP A 123     6161   6452   6346   -129    139    -52       O  
ATOM    800  OD2 ASP A 123     109.543 301.238 171.750  1.00 66.24           O  
ANISOU  800  OD2 ASP A 123     8186   8493   8490   -169     49     18       O  
ATOM    801  N   GLU A 124     111.832 297.978 168.569  1.00 53.74           N  
ANISOU  801  N   GLU A 124     6462   6748   7210   -103    254      8       N  
ATOM    802  CA AGLU A 124     112.778 297.158 167.815  0.57 52.96           C  
ANISOU  802  CA AGLU A 124     6320   6583   7218    -86    321     18       C  
ATOM    803  CA BGLU A 124     112.744 297.144 167.796  0.43 52.94           C  
ANISOU  803  CA BGLU A 124     6319   6581   7213    -86    322     17       C  
ATOM    804  C   GLU A 124     113.029 295.817 168.490  1.00 53.81           C  
ANISOU  804  C   GLU A 124     6378   6669   7399    -94    289     53       C  
ATOM    805  O   GLU A 124     113.314 294.822 167.812  1.00 60.26           O  
ANISOU  805  O   GLU A 124     7181   7442   8272    -78    351     51       O  
ATOM    806  CB AGLU A 124     114.108 297.902 167.637  0.57 53.31           C  
ANISOU  806  CB AGLU A 124     6317   6581   7358    -85    346     45       C  
ATOM    807  CB BGLU A 124     114.047 297.898 167.517  0.43 53.50           C  
ANISOU  807  CB BGLU A 124     6347   6605   7377    -83    354     40       C  
ATOM    808  CG AGLU A 124     113.999 299.343 167.110  0.57 55.34           C  
ANISOU  808  CG AGLU A 124     6618   6858   7550    -80    370     16       C  
ATOM    809  CG BGLU A 124     113.867 299.146 166.640  0.43 55.28           C  
ANISOU  809  CG BGLU A 124     6627   6843   7535    -70    404      1       C  
ATOM    810  CD AGLU A 124     113.752 300.365 168.210  0.57 56.42           C  
ANISOU  810  CD AGLU A 124     6764   7045   7629   -106    281     32       C  
ATOM    811  CD BGLU A 124     113.258 298.822 165.285  0.43 52.70           C  
ANISOU  811  CD BGLU A 124     6367   6504   7153    -46    490    -50       C  
ATOM    812  OE1AGLU A 124     113.872 300.016 169.412  0.57 49.00           O  
ANISOU  812  OE1AGLU A 124     5794   6112   6714   -131    199     71       O  
ATOM    813  OE1BGLU A 124     113.828 297.984 164.555  0.43 54.03           O  
ANISOU  813  OE1BGLU A 124     6522   6610   7395    -30    564    -48       O  
ATOM    814  OE2AGLU A 124     113.431 301.521 167.864  0.57 62.11           O  
ANISOU  814  OE2AGLU A 124     7530   7793   8275   -102    294      5       O  
ATOM    815  OE2BGLU A 124     112.202 299.395 164.954  0.43 50.44           O  
ANISOU  815  OE2BGLU A 124     6150   6264   6751    -44    484    -90       O  
ATOM    816  N   GLU A 125     112.950 295.770 169.818  1.00 59.81           N  
ANISOU  816  N   GLU A 125     7116   7453   8155   -121    196     86       N  
ATOM    817  CA  GLU A 125     113.198 294.512 170.518  1.00 60.57           C  
ANISOU  817  CA  GLU A 125     7168   7528   8320   -130    159    120       C  
ATOM    818  C   GLU A 125     112.130 293.479 170.189  1.00 52.53           C  
ANISOU  818  C   GLU A 125     6188   6532   7240   -119    183     87       C  
ATOM    819  O   GLU A 125     112.447 292.311 169.938  1.00 55.87           O  
ANISOU  819  O   GLU A 125     6581   6919   7730   -110    214     98       O  
ATOM    820  CB  GLU A 125     113.268 294.744 172.025  1.00 57.29           C  
ANISOU  820  CB  GLU A 125     6740   7129   7898   -165     49    159       C  
ATOM    821  CG  GLU A 125     114.529 295.444 172.489  1.00 76.25           C  
ANISOU  821  CG  GLU A 125     9089   9491  10392   -183      7    208       C  
ATOM    822  CD  GLU A 125     114.336 296.943 172.700  1.00 90.78           C  
ANISOU  822  CD  GLU A 125    10974  11364  12154   -196    -20    197       C  
ATOM    823  OE1 GLU A 125     113.774 297.620 171.806  1.00 92.17           O  
ANISOU  823  OE1 GLU A 125    11195  11569  12256   -175     43    151       O  
ATOM    824  OE2 GLU A 125     114.747 297.439 173.773  1.00 93.21           O  
ANISOU  824  OE2 GLU A 125    11277  11665  12472   -229   -107    237       O  
ATOM    825  N   TRP A 126     110.861 293.897 170.190  1.00 47.31           N  
ANISOU  825  N   TRP A 126     5591   5926   6456   -120    169     51       N  
ATOM    826  CA  TRP A 126     109.770 293.005 169.817  1.00 47.87           C  
ANISOU  826  CA  TRP A 126     5701   6019   6469   -111    188     21       C  
ATOM    827  C   TRP A 126     109.944 292.481 168.399  1.00 55.72           C  
ANISOU  827  C   TRP A 126     6712   6974   7486    -87    278     -5       C  
ATOM    828  O   TRP A 126     109.772 291.283 168.145  1.00 60.48           O  
ANISOU  828  O   TRP A 126     7314   7557   8109    -81    300     -8       O  
ATOM    829  CB  TRP A 126     108.436 293.736 169.941  1.00 43.51           C  
ANISOU  829  CB  TRP A 126     5209   5526   5796   -115    163    -10       C  
ATOM    830  CG  TRP A 126     107.316 293.022 169.229  1.00 55.92           C  
ANISOU  830  CG  TRP A 126     6823   7112   7311   -104    191    -44       C  
ATOM    831  CD1 TRP A 126     106.687 291.869 169.628  1.00 53.67           C  
ANISOU  831  CD1 TRP A 126     6536   6835   7020   -108    169    -40       C  
ATOM    832  CD2 TRP A 126     106.695 293.405 167.993  1.00 40.26           C  
ANISOU  832  CD2 TRP A 126     4894   5133   5270    -89    240    -84       C  
ATOM    833  NE1 TRP A 126     105.708 291.527 168.726  1.00 42.19           N  
ANISOU  833  NE1 TRP A 126     5128   5391   5511    -99    198    -74       N  
ATOM    834  CE2 TRP A 126     105.691 292.452 167.714  1.00 37.34           C  
ANISOU  834  CE2 TRP A 126     4552   4773   4863    -88    238   -100       C  
ATOM    835  CE3 TRP A 126     106.873 294.468 167.108  1.00 49.39           C  
ANISOU  835  CE3 TRP A 126     6083   6284   6400    -79    279   -107       C  
ATOM    836  CZ2 TRP A 126     104.887 292.524 166.580  1.00 49.05           C  
ANISOU  836  CZ2 TRP A 126     6094   6255   6287    -81    268   -135       C  
ATOM    837  CZ3 TRP A 126     106.068 294.543 165.986  1.00 45.82           C  
ANISOU  837  CZ3 TRP A 126     5692   5832   5885    -70    312   -144       C  
ATOM    838  CH2 TRP A 126     105.086 293.581 165.732  1.00 50.05           C  
ANISOU  838  CH2 TRP A 126     6255   6374   6387    -72    303   -156       C  
ATOM    839  N   LYS A 127     110.287 293.372 167.466  1.00 55.28           N  
ANISOU  839  N   LYS A 127     6680   6902   7424    -74    333    -25       N  
ATOM    840  CA  LYS A 127     110.453 292.986 166.070  1.00 51.96           C  
ANISOU  840  CA  LYS A 127     6295   6434   7013    -54    426    -52       C  
ATOM    841  C   LYS A 127     111.512 291.903 165.917  1.00 51.38           C  
ANISOU  841  C   LYS A 127     6170   6292   7058    -45    474    -23       C  
ATOM    842  O   LYS A 127     111.323 290.936 165.165  1.00 51.29           O  
ANISOU  842  O   LYS A 127     6191   6248   7048    -34    530    -38       O  
ATOM    843  CB  LYS A 127     110.815 294.221 165.251  1.00 50.37           C  
ANISOU  843  CB  LYS A 127     6124   6219   6795    -43    475    -73       C  
ATOM    844  CG  LYS A 127     110.405 294.167 163.793  1.00 64.02           C  
ANISOU  844  CG  LYS A 127     7935   7918   8470    -28    553   -117       C  
ATOM    845  CD  LYS A 127     110.458 295.564 163.170  1.00 84.16           C  
ANISOU  845  CD  LYS A 127    10528  10475  10975    -22    579   -143       C  
ATOM    846  CE  LYS A 127     110.177 295.536 161.670  1.00 90.68           C  
ANISOU  846  CE  LYS A 127    11446  11258  11751     -9    658   -185       C  
ATOM    847  NZ  LYS A 127     111.216 294.779 160.911  1.00 89.80           N  
ANISOU  847  NZ  LYS A 127    11334  11058  11729      6    757   -176       N  
ATOM    848  N   ARG A 128     112.635 292.042 166.625  1.00 48.72           N  
ANISOU  848  N   ARG A 128     5755   5931   6828    -51    453     23       N  
ATOM    849  CA  ARG A 128     113.656 291.002 166.584  1.00 53.39           C  
ANISOU  849  CA  ARG A 128     6284   6455   7547    -43    494     59       C  
ATOM    850  C   ARG A 128     113.121 289.679 167.130  1.00 57.47           C  
ANISOU  850  C   ARG A 128     6793   6984   8057    -50    458     67       C  
ATOM    851  O   ARG A 128     113.374 288.611 166.560  1.00 49.73           O  
ANISOU  851  O   ARG A 128     5813   5957   7126    -36    522     69       O  
ATOM    852  CB  ARG A 128     114.895 291.447 167.365  1.00 45.69           C  
ANISOU  852  CB  ARG A 128     5218   5451   6691    -53    456    114       C  
ATOM    853  CG  ARG A 128     115.822 290.275 167.717  1.00 56.93           C  
ANISOU  853  CG  ARG A 128     6561   6814   8254    -51    464    164       C  
ATOM    854  CD  ARG A 128     117.107 290.759 168.342  1.00 58.89           C  
ANISOU  854  CD  ARG A 128     6717   7022   8635    -62    428    222       C  
ATOM    855  NE  ARG A 128     117.902 289.655 168.857  1.00 55.37           N  
ANISOU  855  NE  ARG A 128     6190   6525   8324    -65    413    276       N  
ATOM    856  CZ  ARG A 128     117.900 289.271 170.130  1.00 59.50           C  
ANISOU  856  CZ  ARG A 128     6675   7067   8865    -92    302    314       C  
ATOM    857  NH1 ARG A 128     117.144 289.911 171.009  1.00 54.86           N  
ANISOU  857  NH1 ARG A 128     6129   6546   8168   -118    203    302       N  
ATOM    858  NH2 ARG A 128     118.652 288.247 170.526  1.00 65.73           N  
ANISOU  858  NH2 ARG A 128     7388   7803   9782    -94    291    364       N  
ATOM    859  N   ILE A 129     112.359 289.733 168.226  1.00 57.48           N  
ANISOU  859  N   ILE A 129     6797   7048   7996    -71    361     71       N  
ATOM    860  CA  ILE A 129     111.905 288.500 168.862  1.00 58.66           C  
ANISOU  860  CA  ILE A 129     6935   7208   8145    -79    322     82       C  
ATOM    861  C   ILE A 129     110.800 287.837 168.047  1.00 53.73           C  
ANISOU  861  C   ILE A 129     6383   6600   7434    -69    363     38       C  
ATOM    862  O   ILE A 129     110.791 286.612 167.880  1.00 50.56           O  
ANISOU  862  O   ILE A 129     5977   6173   7062    -64    389     42       O  
ATOM    863  CB  ILE A 129     111.471 288.783 170.306  1.00 46.22           C  
ANISOU  863  CB  ILE A 129     5348   5683   6531   -105    213    101       C  
ATOM    864  CG1 ILE A 129     112.713 289.039 171.149  1.00 53.44           C  
ANISOU  864  CG1 ILE A 129     6189   6563   7554   -120    164    156       C  
ATOM    865  CG2 ILE A 129     110.681 287.620 170.884  1.00 51.52           C  
ANISOU  865  CG2 ILE A 129     6030   6376   7170   -113    177    100       C  
ATOM    866  CD1 ILE A 129     112.448 289.869 172.345  1.00 57.43           C  
ANISOU  866  CD1 ILE A 129     6705   7107   8007   -148     67    172       C  
ATOM    867  N   ARG A 130     109.852 288.625 167.525  1.00 48.40           N  
ANISOU  867  N   ARG A 130     5774   5963   6652    -68    365     -2       N  
ATOM    868  CA  ARG A 130     108.840 288.043 166.652  1.00 49.87           C  
ANISOU  868  CA  ARG A 130     6031   6155   6762    -62    398    -40       C  
ATOM    869  C   ARG A 130     109.484 287.421 165.420  1.00 50.51           C  
ANISOU  869  C   ARG A 130     6138   6164   6890    -44    498    -49       C  
ATOM    870  O   ARG A 130     109.012 286.395 164.921  1.00 60.97           O  
ANISOU  870  O   ARG A 130     7503   7471   8192    -43    525    -62       O  
ATOM    871  CB  ARG A 130     107.813 289.105 166.251  1.00 46.38           C  
ANISOU  871  CB  ARG A 130     5651   5758   6212    -65    381    -76       C  
ATOM    872  CG  ARG A 130     106.669 288.579 165.377  1.00 46.29           C  
ANISOU  872  CG  ARG A 130     5715   5752   6121    -64    397   -111       C  
ATOM    873  CD  ARG A 130     105.384 288.390 166.167  1.00 42.69           C  
ANISOU  873  CD  ARG A 130     5263   5357   5603    -78    322   -114       C  
ATOM    874  NE  ARG A 130     104.314 287.830 165.340  1.00 37.95           N  
ANISOU  874  NE  ARG A 130     4727   4755   4939    -81    328   -140       N  
ATOM    875  CZ  ARG A 130     103.026 287.910 165.670  1.00 43.72           C  
ANISOU  875  CZ  ARG A 130     5473   5531   5607    -91    273   -148       C  
ATOM    876  NH1 ARG A 130     102.664 288.532 166.797  1.00 35.79           N  
ANISOU  876  NH1 ARG A 130     4431   4575   4590    -97    221   -134       N  
ATOM    877  NH2 ARG A 130     102.100 287.376 164.888  1.00 36.13           N  
ANISOU  877  NH2 ARG A 130     4568   4562   4598    -97    271   -167       N  
ATOM    878  N   SER A 131     110.582 288.013 164.940  1.00 52.41           N  
ANISOU  878  N   SER A 131     6358   6356   7199    -32    558    -39       N  
ATOM    879  CA  SER A 131     111.275 287.474 163.775  1.00 55.25           C  
ANISOU  879  CA  SER A 131     6747   6634   7610    -14    668    -44       C  
ATOM    880  C   SER A 131     111.963 286.163 164.117  1.00 60.34           C  
ANISOU  880  C   SER A 131     7335   7233   8357     -9    692     -8       C  
ATOM    881  O   SER A 131     111.850 285.179 163.378  1.00 60.42           O  
ANISOU  881  O   SER A 131     7394   7200   8364     -2    756    -19       O  
ATOM    882  CB  SER A 131     112.287 288.498 163.252  1.00 55.35           C  
ANISOU  882  CB  SER A 131     6747   6604   7679     -1    729    -39       C  
ATOM    883  OG  SER A 131     113.050 287.996 162.168  1.00 57.93           O  
ANISOU  883  OG  SER A 131     7103   6840   8068     18    849    -40       O  
ATOM    884  N   LEU A 132     112.679 286.132 165.244  1.00 66.64           N  
ANISOU  884  N   LEU A 132     8036   8039   9246    -16    637     38       N  
ATOM    885  CA  LEU A 132     113.320 284.896 165.677  1.00 60.61           C  
ANISOU  885  CA  LEU A 132     7210   7233   8585    -13    647     77       C  
ATOM    886  C   LEU A 132     112.307 283.780 165.891  1.00 55.70           C  
ANISOU  886  C   LEU A 132     6626   6643   7893    -21    615     61       C  
ATOM    887  O   LEU A 132     112.634 282.601 165.711  1.00 59.20           O  
ANISOU  887  O   LEU A 132     7058   7041   8393    -13    660     76       O  
ATOM    888  CB  LEU A 132     114.109 285.136 166.961  1.00 55.48           C  
ANISOU  888  CB  LEU A 132     6457   6592   8030    -26    567    129       C  
ATOM    889  CG  LEU A 132     115.368 285.986 166.827  1.00 58.21           C  
ANISOU  889  CG  LEU A 132     6742   6888   8486    -19    599    161       C  
ATOM    890  CD1 LEU A 132     115.942 286.255 168.200  1.00 61.11           C  
ANISOU  890  CD1 LEU A 132     7023   7271   8926    -41    492    213       C  
ATOM    891  CD2 LEU A 132     116.391 285.303 165.946  1.00 54.64           C  
ANISOU  891  CD2 LEU A 132     6265   6339   8156      6    720    182       C  
ATOM    892  N   LEU A 133     111.077 284.123 166.261  1.00 50.79           N  
ANISOU  892  N   LEU A 133     6047   6096   7154    -36    541     32       N  
ATOM    893  CA  LEU A 133     110.098 283.103 166.606  1.00 48.75           C  
ANISOU  893  CA  LEU A 133     5814   5870   6839    -46    501     21       C  
ATOM    894  C   LEU A 133     109.275 282.631 165.423  1.00 53.18           C  
ANISOU  894  C   LEU A 133     6472   6418   7318    -42    555    -19       C  
ATOM    895  O   LEU A 133     108.797 281.485 165.444  1.00 47.59           O  
ANISOU  895  O   LEU A 133     5782   5707   6594    -46    553    -22       O  
ATOM    896  CB  LEU A 133     109.164 283.611 167.703  1.00 42.38           C  
ANISOU  896  CB  LEU A 133     5001   5143   5959    -66    396     17       C  
ATOM    897  CG  LEU A 133     109.844 283.524 169.068  1.00 44.16           C  
ANISOU  897  CG  LEU A 133     5145   5374   6260    -77    328     63       C  
ATOM    898  CD1 LEU A 133     108.943 284.082 170.137  1.00 38.00           C  
ANISOU  898  CD1 LEU A 133     4375   4660   5403    -97    236     59       C  
ATOM    899  CD2 LEU A 133     110.186 282.081 169.367  1.00 41.50           C  
ANISOU  899  CD2 LEU A 133     4773   5004   5989    -76    335     87       C  
ATOM    900  N   SER A 134     109.103 283.476 164.400  1.00 52.61           N  
ANISOU  900  N   SER A 134     6464   6332   7192    -36    600    -50       N  
ATOM    901  CA  SER A 134     108.335 283.077 163.221  1.00 51.62           C  
ANISOU  901  CA  SER A 134     6445   6184   6985    -37    643    -86       C  
ATOM    902  C   SER A 134     108.710 281.707 162.663  1.00 53.27           C  
ANISOU  902  C   SER A 134     6681   6325   7233    -31    716    -79       C  
ATOM    903  O   SER A 134     107.789 280.952 162.312  1.00 51.40           O  
ANISOU  903  O   SER A 134     6509   6094   6926    -42    703    -98       O  
ATOM    904  CB  SER A 134     108.461 284.153 162.140  1.00 57.37           C  
ANISOU  904  CB  SER A 134     7240   6885   7675    -31    697   -114       C  
ATOM    905  OG  SER A 134     107.813 285.334 162.583  1.00 74.38           O  
ANISOU  905  OG  SER A 134     9386   9108   9769    -39    624   -126       O  
ATOM    906  N   PRO A 135     109.989 281.314 162.557  1.00 50.39           N  
ANISOU  906  N   PRO A 135     6271   5893   6981    -14    793    -50       N  
ATOM    907  CA  PRO A 135     110.273 279.944 162.102  1.00 56.48           C  
ANISOU  907  CA  PRO A 135     7070   6601   7789     -7    864    -41       C  
ATOM    908  C   PRO A 135     109.613 278.889 162.962  1.00 60.38           C  
ANISOU  908  C   PRO A 135     7535   7140   8267    -20    792    -31       C  
ATOM    909  O   PRO A 135     109.110 277.890 162.430  1.00 60.03           O  
ANISOU  909  O   PRO A 135     7559   7071   8178    -25    819    -45       O  
ATOM    910  CB  PRO A 135     111.803 279.870 162.172  1.00 57.88           C  
ANISOU  910  CB  PRO A 135     7170   6709   8115     14    942      0       C  
ATOM    911  CG  PRO A 135     112.232 281.269 161.885  1.00 46.50           C  
ANISOU  911  CG  PRO A 135     5722   5265   6681     20    957     -7       C  
ATOM    912  CD  PRO A 135     111.219 282.124 162.602  1.00 55.45           C  
ANISOU  912  CD  PRO A 135     6849   6498   7720      1    836    -26       C  
ATOM    913  N   THR A 136     109.564 279.109 164.281  1.00 51.44           N  
ANISOU  913  N   THR A 136     6312   6071   7163    -28    698     -9       N  
ATOM    914  CA  THR A 136     109.012 278.117 165.193  1.00 50.62           C  
ANISOU  914  CA  THR A 136     6177   6005   7050    -39    632      2       C  
ATOM    915  C   THR A 136     107.507 277.888 164.990  1.00 52.73           C  
ANISOU  915  C   THR A 136     6521   6322   7193    -56    583    -33       C  
ATOM    916  O   THR A 136     107.009 276.802 165.314  1.00 47.73           O  
ANISOU  916  O   THR A 136     5891   5699   6546    -64    560    -31       O  
ATOM    917  CB  THR A 136     109.341 278.533 166.632  1.00 46.01           C  
ANISOU  917  CB  THR A 136     5495   5468   6519    -47    545     34       C  
ATOM    918  OG1 THR A 136     110.684 278.133 166.960  1.00 45.45           O  
ANISOU  918  OG1 THR A 136     5344   5342   6582    -35    579     79       O  
ATOM    919  CG2 THR A 136     108.395 277.909 167.618  1.00 42.70           C  
ANISOU  919  CG2 THR A 136     5066   5107   6050    -63    459     33       C  
ATOM    920  N   PHE A 137     106.787 278.838 164.386  1.00 46.45           N  
ANISOU  920  N   PHE A 137     5787   5550   6314    -62    570    -65       N  
ATOM    921  CA  PHE A 137     105.330 278.782 164.325  1.00 46.41           C  
ANISOU  921  CA  PHE A 137     5836   5594   6206    -80    508    -91       C  
ATOM    922  C   PHE A 137     104.765 278.484 162.935  1.00 52.12           C  
ANISOU  922  C   PHE A 137     6675   6274   6857    -87    552   -120       C  
ATOM    923  O   PHE A 137     103.542 278.514 162.765  1.00 57.10           O  
ANISOU  923  O   PHE A 137     7352   6937   7406   -104    496   -139       O  
ATOM    924  CB  PHE A 137     104.747 280.090 164.867  1.00 47.87           C  
ANISOU  924  CB  PHE A 137     5999   5843   6347    -86    439    -98       C  
ATOM    925  CG  PHE A 137     104.813 280.185 166.355  1.00 44.57           C  
ANISOU  925  CG  PHE A 137     5494   5474   5965    -90    371    -73       C  
ATOM    926  CD1 PHE A 137     105.896 280.784 166.978  1.00 49.96           C  
ANISOU  926  CD1 PHE A 137     6110   6151   6720    -83    372    -47       C  
ATOM    927  CD2 PHE A 137     103.817 279.616 167.144  1.00 44.44           C  
ANISOU  927  CD2 PHE A 137     5469   5504   5914   -103    307    -72       C  
ATOM    928  CE1 PHE A 137     105.965 280.860 168.373  1.00 42.38           C  
ANISOU  928  CE1 PHE A 137     5087   5229   5788    -92    302    -22       C  
ATOM    929  CE2 PHE A 137     103.886 279.668 168.529  1.00 43.42           C  
ANISOU  929  CE2 PHE A 137     5276   5411   5812   -109    249    -49       C  
ATOM    930  CZ  PHE A 137     104.963 280.290 169.142  1.00 46.65           C  
ANISOU  930  CZ  PHE A 137     5629   5811   6284   -105    244    -24       C  
ATOM    931  N   THR A 138     105.606 278.181 161.943  1.00 50.03           N  
ANISOU  931  N   THR A 138     6461   5928   6621    -76    650   -122       N  
ATOM    932  CA  THR A 138     105.093 277.873 160.609  1.00 50.66           C  
ANISOU  932  CA  THR A 138     6670   5955   6623    -86    692   -149       C  
ATOM    933  C   THR A 138     104.187 276.648 160.638  1.00 60.64           C  
ANISOU  933  C   THR A 138     7972   7226   7841   -105    655   -152       C  
ATOM    934  O   THR A 138     104.314 275.765 161.498  1.00 52.37           O  
ANISOU  934  O   THR A 138     6859   6198   6841   -102    637   -131       O  
ATOM    935  CB  THR A 138     106.242 277.618 159.635  1.00 47.48           C  
ANISOU  935  CB  THR A 138     6320   5453   6268    -70    819   -146       C  
ATOM    936  OG1 THR A 138     106.981 276.472 160.076  1.00 60.13           O  
ANISOU  936  OG1 THR A 138     7869   7024   7955    -59    864   -118       O  
ATOM    937  CG2 THR A 138     107.173 278.813 159.562  1.00 41.89           C  
ANISOU  937  CG2 THR A 138     5572   4732   5613    -52    861   -142       C  
ATOM    938  N   SER A 139     103.255 276.599 159.682  1.00 69.51           N  
ANISOU  938  N   SER A 139     9209   8331   8872   -126    638   -176       N  
ATOM    939  CA  SER A 139     102.377 275.437 159.583  1.00 69.29           C  
ANISOU  939  CA  SER A 139     9229   8300   8798   -147    602   -178       C  
ATOM    940  C   SER A 139     103.170 274.155 159.380  1.00 65.77           C  
ANISOU  940  C   SER A 139     8802   7789   8397   -138    686   -164       C  
ATOM    941  O   SER A 139     102.733 273.083 159.814  1.00 74.76           O  
ANISOU  941  O   SER A 139     9928   8943   9534   -148    655   -155       O  
ATOM    942  CB  SER A 139     101.376 275.616 158.444  1.00 75.98           C  
ANISOU  942  CB  SER A 139    10206   9120   9543   -174    572   -202       C  
ATOM    943  OG  SER A 139     102.041 275.612 157.195  1.00 80.95           O  
ANISOU  943  OG  SER A 139    10951   9654  10151   -173    668   -215       O  
ATOM    944  N   GLY A 140     104.342 274.245 158.747  1.00 52.69           N  
ANISOU  944  N   GLY A 140     7175   6057   6788   -119    796   -160       N  
ATOM    945  CA  GLY A 140     105.152 273.053 158.537  1.00 60.04           C  
ANISOU  945  CA  GLY A 140     8122   6917   7773   -108    889   -143       C  
ATOM    946  C   GLY A 140     105.646 272.452 159.839  1.00 63.45           C  
ANISOU  946  C   GLY A 140     8416   7392   8300    -93    868   -112       C  
ATOM    947  O   GLY A 140     105.524 271.242 160.071  1.00 50.17           O  
ANISOU  947  O   GLY A 140     6736   5700   6625    -97    872   -101       O  
ATOM    948  N   LYS A 141     106.201 273.296 160.714  1.00 59.62           N  
ANISOU  948  N   LYS A 141     7816   6953   7885    -77    840    -96       N  
ATOM    949  CA  LYS A 141     106.629 272.834 162.028  1.00 61.18           C  
ANISOU  949  CA  LYS A 141     7888   7191   8168    -68    801    -64       C  
ATOM    950  C   LYS A 141     105.444 272.418 162.890  1.00 61.68           C  
ANISOU  950  C   LYS A 141     7926   7333   8175    -87    692    -70       C  
ATOM    951  O   LYS A 141     105.569 271.508 163.719  1.00 62.87           O  
ANISOU  951  O   LYS A 141     8018   7499   8371    -86    671    -50       O  
ATOM    952  CB  LYS A 141     107.443 273.924 162.723  1.00 59.16           C  
ANISOU  952  CB  LYS A 141     7529   6959   7989    -53    786    -45       C  
ATOM    953  CG  LYS A 141     108.731 274.275 161.989  1.00 69.83           C  
ANISOU  953  CG  LYS A 141     8885   8228   9421    -31    900    -32       C  
ATOM    954  CD  LYS A 141     109.632 273.046 161.853  1.00 76.59           C  
ANISOU  954  CD  LYS A 141     9726   9008  10367    -15    990     -3       C  
ATOM    955  CE  LYS A 141     110.838 273.323 160.966  1.00 85.40           C  
ANISOU  955  CE  LYS A 141    10860  10026  11563      8   1123      9       C  
ATOM    956  NZ  LYS A 141     111.542 274.587 161.341  1.00 94.41           N  
ANISOU  956  NZ  LYS A 141    11918  11183  12772     18   1108     24       N  
ATOM    957  N   LEU A 142     104.289 273.059 162.703  1.00 53.00           N  
ANISOU  957  N   LEU A 142     6873   6281   6985   -106    623    -95       N  
ATOM    958  CA  LEU A 142     103.085 272.614 163.394  1.00 50.47           C  
ANISOU  958  CA  LEU A 142     6538   6024   6615   -124    530   -100       C  
ATOM    959  C   LEU A 142     102.729 271.175 163.006  1.00 53.71           C  
ANISOU  959  C   LEU A 142     7008   6400   7000   -136    551   -101       C  
ATOM    960  O   LEU A 142     102.482 270.328 163.874  1.00 54.60           O  
ANISOU  960  O   LEU A 142     7069   6543   7131   -139    513    -88       O  
ATOM    961  CB  LEU A 142     101.928 273.567 163.090  1.00 47.44           C  
ANISOU  961  CB  LEU A 142     6196   5682   6148   -141    464   -123       C  
ATOM    962  CG  LEU A 142     100.615 273.228 163.799  1.00 52.33           C  
ANISOU  962  CG  LEU A 142     6794   6364   6726   -160    372   -124       C  
ATOM    963  CD1 LEU A 142     100.858 273.098 165.277  1.00 48.40           C  
ANISOU  963  CD1 LEU A 142     6189   5915   6285   -151    335   -103       C  
ATOM    964  CD2 LEU A 142      99.544 274.278 163.518  1.00 57.28           C  
ANISOU  964  CD2 LEU A 142     7449   7027   7290   -173    311   -140       C  
ATOM    965  N   LYS A 143     102.700 270.885 161.699  1.00 55.44           N  
ANISOU  965  N   LYS A 143     7344   6550   7171   -144    611   -116       N  
ATOM    966  CA  LYS A 143     102.400 269.530 161.236  1.00 56.53           C  
ANISOU  966  CA  LYS A 143     7555   6645   7277   -157    636   -117       C  
ATOM    967  C   LYS A 143     103.359 268.511 161.841  1.00 51.68           C  
ANISOU  967  C   LYS A 143     6877   6009   6751   -138    691    -91       C  
ATOM    968  O   LYS A 143     102.937 267.430 162.269  1.00 60.25           O  
ANISOU  968  O   LYS A 143     7954   7108   7829   -147    665    -85       O  
ATOM    969  CB  LYS A 143     102.447 269.471 159.709  1.00 55.98           C  
ANISOU  969  CB  LYS A 143     7634   6488   7146   -168    706   -135       C  
ATOM    970  CG  LYS A 143     102.236 268.058 159.144  1.00 59.26           C  
ANISOU  970  CG  LYS A 143     8144   6846   7526   -184    743   -134       C  
ATOM    971  CD  LYS A 143     102.153 268.085 157.625  1.00 67.12           C  
ANISOU  971  CD  LYS A 143     9309   7751   8444   -202    801   -152       C  
ATOM    972  CE  LYS A 143     101.833 266.714 157.023  1.00 76.76           C  
ANISOU  972  CE  LYS A 143    10642   8910   9612   -224    829   -152       C  
ATOM    973  NZ  LYS A 143     101.786 266.804 155.532  1.00 84.08           N  
ANISOU  973  NZ  LYS A 143    11752   9737  10456   -246    886   -169       N  
ATOM    974  N   GLU A 144     104.649 268.854 161.917  1.00 53.55           N  
ANISOU  974  N   GLU A 144     7060   6209   7077   -111    764    -73       N  
ATOM    975  CA  GLU A 144     105.622 268.002 162.594  1.00 55.67           C  
ANISOU  975  CA  GLU A 144     7248   6457   7448    -92    808    -41       C  
ATOM    976  C   GLU A 144     105.344 267.866 164.085  1.00 63.92           C  
ANISOU  976  C   GLU A 144     8178   7582   8525    -94    710    -25       C  
ATOM    977  O   GLU A 144     105.760 266.875 164.691  1.00 72.18           O  
ANISOU  977  O   GLU A 144     9176   8620   9630    -87    720     -3       O  
ATOM    978  CB  GLU A 144     107.039 268.549 162.392  1.00 57.26           C  
ANISOU  978  CB  GLU A 144     7403   6601   7751    -65    897    -19       C  
ATOM    979  CG  GLU A 144     107.615 268.275 161.018  1.00 71.58           C  
ANISOU  979  CG  GLU A 144     9327   8309   9562    -57   1028    -25       C  
ATOM    980  CD  GLU A 144     109.098 268.576 160.933  1.00 87.26           C  
ANISOU  980  CD  GLU A 144    11250  10229  11676    -27   1128      6       C  
ATOM    981  OE1 GLU A 144     109.459 269.668 160.449  1.00 94.20           O  
ANISOU  981  OE1 GLU A 144    12142  11090  12561    -19   1159     -2       O  
ATOM    982  OE2 GLU A 144     109.905 267.717 161.345  1.00 94.41           O  
ANISOU  982  OE2 GLU A 144    12092  11099  12682    -10   1176     40       O  
ATOM    983  N   MET A 145     104.646 268.822 164.692  1.00 59.61           N  
ANISOU  983  N   MET A 145     7596   7109   7942   -104    620    -36       N  
ATOM    984  CA  MET A 145     104.448 268.800 166.134  1.00 61.48           C  
ANISOU  984  CA  MET A 145     7736   7413   8209   -106    535    -21       C  
ATOM    985  C   MET A 145     103.241 267.975 166.549  1.00 58.18           C  
ANISOU  985  C   MET A 145     7339   7038   7728   -125    472    -32       C  
ATOM    986  O   MET A 145     103.158 267.563 167.713  1.00 59.07           O  
ANISOU  986  O   MET A 145     7385   7188   7870   -127    420    -17       O  
ATOM    987  CB  MET A 145     104.295 270.234 166.650  1.00 72.33           C  
ANISOU  987  CB  MET A 145     9067   8839   9576   -107    477    -24       C  
ATOM    988  CG  MET A 145     104.786 270.467 168.079  1.00 78.70           C  
ANISOU  988  CG  MET A 145     9770   9682  10449   -103    421      3       C  
ATOM    989  SD  MET A 145     104.664 272.205 168.600  1.00 72.55           S  
ANISOU  989  SD  MET A 145     8957   8954   9655   -106    362      0       S  
ATOM    990  CE  MET A 145     105.305 273.037 167.148  1.00 55.76           C  
ANISOU  990  CE  MET A 145     6882   6774   7532    -93    449    -13       C  
ATOM    991  N   VAL A 146     102.323 267.709 165.616  1.00 52.21           N  
ANISOU  991  N   VAL A 146     6678   6271   6889   -142    473    -56       N  
ATOM    992  CA  VAL A 146     101.042 267.090 165.976  1.00 53.70           C  
ANISOU  992  CA  VAL A 146     6882   6502   7018   -163    403    -66       C  
ATOM    993  C   VAL A 146     101.194 265.699 166.585  1.00 65.35           C  
ANISOU  993  C   VAL A 146     8332   7972   8526   -162    409    -51       C  
ATOM    994  O   VAL A 146     100.538 265.422 167.603  1.00 71.53           O  
ANISOU  994  O   VAL A 146     9068   8808   9304   -170    343    -48       O  
ATOM    995  CB  VAL A 146     100.099 267.098 164.762  1.00 56.50           C  
ANISOU  995  CB  VAL A 146     7349   6835   7286   -185    398    -88       C  
ATOM    996  CG1 VAL A 146      98.889 266.193 165.000  1.00 56.07           C  
ANISOU  996  CG1 VAL A 146     7315   6807   7184   -208    337    -93       C  
ATOM    997  CG2 VAL A 146      99.683 268.538 164.421  1.00 56.03           C  
ANISOU  997  CG2 VAL A 146     7300   6798   7191   -189    365   -102       C  
ATOM    998  N   PRO A 147     101.992 264.778 166.022  1.00 63.46           N  
ANISOU  998  N   PRO A 147     8126   7669   8318   -153    490    -42       N  
ATOM    999  CA  PRO A 147     102.036 263.415 166.596  1.00 62.40           C  
ANISOU  999  CA  PRO A 147     7970   7531   8207   -153    492    -29       C  
ATOM   1000  C   PRO A 147     102.391 263.366 168.079  1.00 68.65           C  
ANISOU 1000  C   PRO A 147     8652   8368   9065   -144    442     -8       C  
ATOM   1001  O   PRO A 147     101.894 262.489 168.798  1.00 67.13           O  
ANISOU 1001  O   PRO A 147     8442   8202   8864   -152    403     -6       O  
ATOM   1002  CB  PRO A 147     103.101 262.716 165.742  1.00 51.64           C  
ANISOU 1002  CB  PRO A 147     6651   6083   6886   -138    603    -17       C  
ATOM   1003  CG  PRO A 147     103.007 263.398 164.420  1.00 58.31           C  
ANISOU 1003  CG  PRO A 147     7594   6884   7677   -144    649    -36       C  
ATOM   1004  CD  PRO A 147     102.742 264.851 164.751  1.00 54.61           C  
ANISOU 1004  CD  PRO A 147     7080   6469   7201   -144    588    -45       C  
ATOM   1005  N   ILE A 148     103.228 264.288 168.558  1.00 74.45           N  
ANISOU 1005  N   ILE A 148     9318   9107   9863   -129    440      8       N  
ATOM   1006  CA  ILE A 148     103.561 264.351 169.980  1.00 70.49           C  
ANISOU 1006  CA  ILE A 148     8724   8641   9417   -126    381     30       C  
ATOM   1007  C   ILE A 148     102.414 264.906 170.810  1.00 54.81           C  
ANISOU 1007  C   ILE A 148     6728   6726   7372   -143    291     15       C  
ATOM   1008  O   ILE A 148     102.301 264.600 172.007  1.00 61.54           O  
ANISOU 1008  O   ILE A 148     7534   7607   8243   -147    238     27       O  
ATOM   1009  CB  ILE A 148     104.844 265.185 170.156  1.00 80.46           C  
ANISOU 1009  CB  ILE A 148     9925   9878  10768   -110    404     56       C  
ATOM   1010  CG1 ILE A 148     106.045 264.417 169.576  1.00 87.03           C  
ANISOU 1010  CG1 ILE A 148    10748  10633  11685    -91    498     80       C  
ATOM   1011  CG2 ILE A 148     105.083 265.554 171.616  1.00 79.94           C  
ANISOU 1011  CG2 ILE A 148     9779   9850  10746   -114    325     77       C  
ATOM   1012  CD1 ILE A 148     107.373 265.044 169.909  1.00 95.30           C  
ANISOU 1012  CD1 ILE A 148    11716  11649  12845    -75    514    115       C  
ATOM   1013  N   ILE A 149     101.521 265.671 170.185  1.00 57.05           N  
ANISOU 1013  N   ILE A 149     7060   7031   7586   -152    276     -9       N  
ATOM   1014  CA  ILE A 149     100.453 266.360 170.902  1.00 61.76           C  
ANISOU 1014  CA  ILE A 149     7644   7687   8136   -165    202    -19       C  
ATOM   1015  C   ILE A 149      99.150 265.568 170.865  1.00 65.15           C  
ANISOU 1015  C   ILE A 149     8111   8138   8507   -182    171    -34       C  
ATOM   1016  O   ILE A 149      98.314 265.717 171.778  1.00 54.26           O  
ANISOU 1016  O   ILE A 149     6707   6802   7109   -190    115    -36       O  
ATOM   1017  CB  ILE A 149     100.274 267.783 170.333  1.00 58.97           C  
ANISOU 1017  CB  ILE A 149     7308   7345   7754   -164    199    -32       C  
ATOM   1018  CG1 ILE A 149     101.554 268.576 170.561  1.00 57.31           C  
ANISOU 1018  CG1 ILE A 149     7049   7117   7608   -149    221    -14       C  
ATOM   1019  CG2 ILE A 149      99.087 268.500 170.933  1.00 57.96           C  
ANISOU 1019  CG2 ILE A 149     7172   7271   7579   -176    133    -41       C  
ATOM   1020  CD1 ILE A 149     101.595 269.891 169.859  1.00 61.09           C  
ANISOU 1020  CD1 ILE A 149     7550   7597   8066   -145    233    -26       C  
ATOM   1021  N   ALA A 150      98.970 264.697 169.867  1.00 71.53           N  
ANISOU 1021  N   ALA A 150     8980   8910   9287   -188    208    -43       N  
ATOM   1022  CA  ALA A 150      97.795 263.825 169.870  1.00 67.43           C  
ANISOU 1022  CA  ALA A 150     8493   8406   8720   -206    174    -53       C  
ATOM   1023  C   ALA A 150      97.767 262.952 171.114  1.00 54.05           C  
ANISOU 1023  C   ALA A 150     6748   6734   7055   -205    149    -41       C  
ATOM   1024  O   ALA A 150      96.687 262.599 171.594  1.00 62.03           O  
ANISOU 1024  O   ALA A 150     7758   7775   8036   -219    104    -47       O  
ATOM   1025  CB  ALA A 150      97.741 262.956 168.613  1.00 72.95           C  
ANISOU 1025  CB  ALA A 150     9277   9055   9385   -216    219    -61       C  
ATOM   1026  N   GLN A 151      98.940 262.624 171.666  1.00 51.03           N  
ANISOU 1026  N   GLN A 151     6322   6333   6734   -190    176    -24       N  
ATOM   1027  CA  GLN A 151      99.004 261.829 172.893  1.00 45.09           C  
ANISOU 1027  CA  GLN A 151     5525   5597   6011   -190    147    -11       C  
ATOM   1028  C   GLN A 151      98.162 262.424 174.020  1.00 60.47           C  
ANISOU 1028  C   GLN A 151     7445   7594   7939   -199     81    -14       C  
ATOM   1029  O   GLN A 151      97.518 261.687 174.780  1.00 60.01           O  
ANISOU 1029  O   GLN A 151     7381   7553   7868   -207     53    -16       O  
ATOM   1030  CB  GLN A 151     100.466 261.699 173.337  1.00 58.44           C  
ANISOU 1030  CB  GLN A 151     7165   7256   7782   -173    173     14       C  
ATOM   1031  CG  GLN A 151     100.670 261.736 174.853  1.00 71.83           C  
ANISOU 1031  CG  GLN A 151     8806   8976   9512   -176    117     31       C  
ATOM   1032  CD  GLN A 151     102.126 261.949 175.246  1.00 78.79           C  
ANISOU 1032  CD  GLN A 151     9632   9824  10481   -163    126     62       C  
ATOM   1033  OE1 GLN A 151     102.959 262.318 174.413  1.00 82.22           O  
ANISOU 1033  OE1 GLN A 151    10062  10223  10955   -151    177     71       O  
ATOM   1034  NE2 GLN A 151     102.437 261.717 176.520  1.00 74.28           N  
ANISOU 1034  NE2 GLN A 151     9023   9258   9944   -169     75     82       N  
ATOM   1035  N   TYR A 152      98.162 263.761 174.160  1.00 56.03           N  
ANISOU 1035  N   TYR A 152     6866   7049   7373   -197     62    -15       N  
ATOM   1036  CA  TYR A 152      97.440 264.389 175.270  1.00 38.25           C  
ANISOU 1036  CA  TYR A 152     4594   4835   5105   -204     11    -15       C  
ATOM   1037  C   TYR A 152      95.936 264.286 175.094  1.00 31.60           C  
ANISOU 1037  C   TYR A 152     3778   4017   4212   -217    -10    -30       C  
ATOM   1038  O   TYR A 152      95.207 264.367 176.085  1.00 36.21           O  
ANISOU 1038  O   TYR A 152     4350   4624   4786   -223    -41    -29       O  
ATOM   1039  CB  TYR A 152      97.886 265.868 175.451  1.00 40.34           C  
ANISOU 1039  CB  TYR A 152     4840   5109   5379   -199      0     -9       C  
ATOM   1040  CG  TYR A 152      99.359 265.932 175.784  1.00 38.52           C  
ANISOU 1040  CG  TYR A 152     4574   4851   5212   -189     10     13       C  
ATOM   1041  CD1 TYR A 152     100.298 266.238 174.809  1.00 36.52           C  
ANISOU 1041  CD1 TYR A 152     4318   4567   4990   -177     55     18       C  
ATOM   1042  CD2 TYR A 152      99.817 265.575 177.048  1.00 43.96           C  
ANISOU 1042  CD2 TYR A 152     5234   5536   5933   -193    -24     32       C  
ATOM   1043  CE1 TYR A 152     101.653 266.232 175.097  1.00 39.36           C  
ANISOU 1043  CE1 TYR A 152     4637   4895   5425   -168     66     44       C  
ATOM   1044  CE2 TYR A 152     101.169 265.577 177.351  1.00 43.52           C  
ANISOU 1044  CE2 TYR A 152     5141   5449   5946   -188    -25     59       C  
ATOM   1045  CZ  TYR A 152     102.078 265.898 176.371  1.00 45.62           C  
ANISOU 1045  CZ  TYR A 152     5393   5685   6254   -174     21     66       C  
ATOM   1046  OH  TYR A 152     103.413 265.883 176.680  1.00 59.48           O  
ANISOU 1046  OH  TYR A 152     7101   7404   8093   -168     21     98       O  
ATOM   1047  N   GLY A 153      95.459 264.099 173.866  1.00 33.63           N  
ANISOU 1047  N   GLY A 153     4075   4264   4440   -222      6    -42       N  
ATOM   1048  CA  GLY A 153      94.043 263.838 173.667  1.00 43.06           C  
ANISOU 1048  CA  GLY A 153     5291   5474   5598   -238    -21    -50       C  
ATOM   1049  C   GLY A 153      93.597 262.514 174.262  1.00 48.14           C  
ANISOU 1049  C   GLY A 153     5931   6118   6242   -245    -30    -49       C  
ATOM   1050  O   GLY A 153      92.431 262.365 174.646  1.00 43.04           O  
ANISOU 1050  O   GLY A 153     5280   5490   5583   -256    -59    -50       O  
ATOM   1051  N   ASP A 154      94.513 261.539 174.356  1.00 48.56           N  
ANISOU 1051  N   ASP A 154     5984   6149   6316   -239     -3    -44       N  
ATOM   1052  CA  ASP A 154      94.175 260.262 174.995  1.00 48.75           C  
ANISOU 1052  CA  ASP A 154     6007   6175   6342   -245    -10    -43       C  
ATOM   1053  C   ASP A 154      93.974 260.440 176.491  1.00 53.34           C  
ANISOU 1053  C   ASP A 154     6551   6778   6938   -243    -39    -37       C  
ATOM   1054  O   ASP A 154      93.081 259.820 177.083  1.00 47.55           O  
ANISOU 1054  O   ASP A 154     5818   6056   6194   -252    -56    -41       O  
ATOM   1055  CB  ASP A 154      95.259 259.212 174.740  1.00 51.83           C  
ANISOU 1055  CB  ASP A 154     6405   6532   6755   -237     29    -38       C  
ATOM   1056  CG  ASP A 154      95.333 258.781 173.278  1.00 64.72           C  
ANISOU 1056  CG  ASP A 154     8094   8131   8363   -242     66    -44       C  
ATOM   1057  OD1 ASP A 154      94.286 258.828 172.593  1.00 59.96           O  
ANISOU 1057  OD1 ASP A 154     7531   7533   7718   -259     46    -54       O  
ATOM   1058  OD2 ASP A 154      96.439 258.391 172.823  1.00 68.82           O  
ANISOU 1058  OD2 ASP A 154     8623   8614   8909   -230    116    -37       O  
ATOM   1059  N   VAL A 155      94.795 261.284 177.118  1.00 51.57           N  
ANISOU 1059  N   VAL A 155     6300   6554   6738   -234    -43    -28       N  
ATOM   1060  CA  VAL A 155      94.620 261.565 178.537  1.00 41.03           C  
ANISOU 1060  CA  VAL A 155     4949   5232   5409   -236    -72    -21       C  
ATOM   1061  C   VAL A 155      93.289 262.269 178.771  1.00 54.61           C  
ANISOU 1061  C   VAL A 155     6674   6973   7101   -243    -86    -28       C  
ATOM   1062  O   VAL A 155      92.572 261.973 179.739  1.00 50.48           O  
ANISOU 1062  O   VAL A 155     6153   6455   6572   -249    -98    -28       O  
ATOM   1063  CB  VAL A 155      95.817 262.386 179.042  1.00 46.07           C  
ANISOU 1063  CB  VAL A 155     5567   5860   6079   -229    -80     -6       C  
ATOM   1064  CG1 VAL A 155      95.732 262.627 180.543  1.00 51.99           C  
ANISOU 1064  CG1 VAL A 155     6317   6611   6827   -236   -113      3       C  
ATOM   1065  CG2 VAL A 155      97.109 261.681 178.643  1.00 44.66           C  
ANISOU 1065  CG2 VAL A 155     5374   5652   5944   -221    -59      6       C  
ATOM   1066  N   LEU A 156      92.925 263.196 177.871  1.00 59.99           N  
ANISOU 1066  N   LEU A 156     7359   7664   7769   -242    -83    -32       N  
ATOM   1067  CA  LEU A 156      91.644 263.889 177.979  1.00 50.16           C  
ANISOU 1067  CA  LEU A 156     6114   6436   6510   -248    -95    -34       C  
ATOM   1068  C   LEU A 156      90.484 262.900 177.940  1.00 50.32           C  
ANISOU 1068  C   LEU A 156     6138   6457   6525   -259   -102    -37       C  
ATOM   1069  O   LEU A 156      89.556 262.982 178.754  1.00 44.55           O  
ANISOU 1069  O   LEU A 156     5397   5730   5798   -262   -106    -33       O  
ATOM   1070  CB  LEU A 156      91.509 264.930 176.863  1.00 37.88           C  
ANISOU 1070  CB  LEU A 156     4563   4886   4944   -247    -95    -37       C  
ATOM   1071  CG  LEU A 156      90.149 265.610 176.694  1.00 42.40           C  
ANISOU 1071  CG  LEU A 156     5130   5470   5510   -253   -109    -35       C  
ATOM   1072  CD1 LEU A 156      89.804 266.406 177.931  1.00 47.15           C  
ANISOU 1072  CD1 LEU A 156     5716   6080   6118   -248   -107    -26       C  
ATOM   1073  CD2 LEU A 156      90.154 266.529 175.479  1.00 45.34           C  
ANISOU 1073  CD2 LEU A 156     5514   5842   5869   -253   -113    -38       C  
ATOM   1074  N   VAL A 157      90.508 261.954 176.992  1.00 51.83           N  
ANISOU 1074  N   VAL A 157     6347   6637   6708   -266    -99    -42       N  
ATOM   1075  CA  VAL A 157      89.442 260.952 176.960  1.00 47.45           C  
ANISOU 1075  CA  VAL A 157     5798   6082   6150   -279   -111    -43       C  
ATOM   1076  C   VAL A 157      89.445 260.135 178.246  1.00 44.15           C  
ANISOU 1076  C   VAL A 157     5370   5663   5742   -277   -105    -42       C  
ATOM   1077  O   VAL A 157      88.389 259.921 178.857  1.00 40.61           O  
ANISOU 1077  O   VAL A 157     4911   5217   5301   -283   -111    -39       O  
ATOM   1078  CB  VAL A 157      89.547 260.057 175.715  1.00 44.30           C  
ANISOU 1078  CB  VAL A 157     5434   5665   5733   -290   -109    -48       C  
ATOM   1079  CG1 VAL A 157      88.442 259.000 175.746  1.00 44.09           C  
ANISOU 1079  CG1 VAL A 157     5413   5636   5704   -306   -127    -46       C  
ATOM   1080  CG2 VAL A 157      89.408 260.895 174.444  1.00 43.86           C  
ANISOU 1080  CG2 VAL A 157     5403   5603   5661   -296   -119    -49       C  
ATOM   1081  N   ARG A 158      90.631 259.719 178.713  1.00 38.26           N  
ANISOU 1081  N   ARG A 158     4626   4909   5002   -269    -94    -42       N  
ATOM   1082  CA  ARG A 158      90.697 259.003 179.987  1.00 45.37           C  
ANISOU 1082  CA  ARG A 158     5524   5804   5909   -269    -94    -41       C  
ATOM   1083  C   ARG A 158      90.094 259.834 181.116  1.00 50.12           C  
ANISOU 1083  C   ARG A 158     6122   6409   6512   -269    -99    -37       C  
ATOM   1084  O   ARG A 158      89.293 259.328 181.911  1.00 44.45           O  
ANISOU 1084  O   ARG A 158     5409   5686   5794   -274    -95    -38       O  
ATOM   1085  CB  ARG A 158      92.136 258.617 180.328  1.00 37.74           C  
ANISOU 1085  CB  ARG A 158     4558   4824   4959   -261    -91    -36       C  
ATOM   1086  CG  ARG A 158      92.280 258.226 181.795  1.00 42.81           C  
ANISOU 1086  CG  ARG A 158     5203   5456   5605   -263   -102    -32       C  
ATOM   1087  CD  ARG A 158      93.695 257.813 182.175  1.00 47.97           C  
ANISOU 1087  CD  ARG A 158     5851   6090   6285   -258   -110    -21       C  
ATOM   1088  NE  ARG A 158      93.716 257.228 183.519  1.00 46.01           N  
ANISOU 1088  NE  ARG A 158     5619   5828   6036   -265   -128    -17       N  
ATOM   1089  CZ  ARG A 158      94.815 257.053 184.247  1.00 51.17           C  
ANISOU 1089  CZ  ARG A 158     6271   6459   6713   -266   -151     -2       C  
ATOM   1090  NH1 ARG A 158      96.005 257.414 183.765  1.00 46.71           N  
ANISOU 1090  NH1 ARG A 158     5680   5883   6184   -258   -155     13       N  
ATOM   1091  NH2 ARG A 158      94.719 256.514 185.459  1.00 45.40           N  
ANISOU 1091  NH2 ARG A 158     5565   5710   5973   -275   -171     -1       N  
ATOM   1092  N   ASN A 159      90.456 261.120 181.192  1.00 55.15           N  
ANISOU 1092  N   ASN A 159     6755   7050   7150   -263   -101    -31       N  
ATOM   1093  CA  ASN A 159      89.969 261.967 182.281  1.00 50.91           C  
ANISOU 1093  CA  ASN A 159     6225   6509   6608   -263    -98    -26       C  
ATOM   1094  C   ASN A 159      88.465 262.183 182.180  1.00 49.80           C  
ANISOU 1094  C   ASN A 159     6076   6373   6474   -267    -86    -24       C  
ATOM   1095  O   ASN A 159      87.739 262.079 183.174  1.00 42.77           O  
ANISOU 1095  O   ASN A 159     5196   5469   5587   -269    -70    -21       O  
ATOM   1096  CB  ASN A 159      90.699 263.307 182.272  1.00 50.08           C  
ANISOU 1096  CB  ASN A 159     6121   6407   6501   -258   -104    -19       C  
ATOM   1097  CG  ASN A 159      92.148 263.179 182.646  1.00 50.76           C  
ANISOU 1097  CG  ASN A 159     6212   6480   6595   -257   -120    -13       C  
ATOM   1098  OD1 ASN A 159      92.532 262.267 183.387  1.00 42.43           O  
ANISOU 1098  OD1 ASN A 159     5168   5410   5545   -261   -129    -11       O  
ATOM   1099  ND2 ASN A 159      92.973 264.092 182.136  1.00 42.71           N  
ANISOU 1099  ND2 ASN A 159     5182   5465   5583   -251   -125     -8       N  
ATOM   1100  N   LEU A 160      87.981 262.492 180.979  1.00 50.31           N  
ANISOU 1100  N   LEU A 160     6122   6449   6543   -268    -93    -24       N  
ATOM   1101  CA  LEU A 160      86.549 262.689 180.792  1.00 57.20           C  
ANISOU 1101  CA  LEU A 160     6976   7321   7435   -272    -89    -16       C  
ATOM   1102  C   LEU A 160      85.765 261.408 181.092  1.00 56.50           C  
ANISOU 1102  C   LEU A 160     6885   7224   7360   -281    -87    -16       C  
ATOM   1103  O   LEU A 160      84.716 261.451 181.748  1.00 49.63           O  
ANISOU 1103  O   LEU A 160     6002   6340   6514   -282    -69     -7       O  
ATOM   1104  CB  LEU A 160      86.285 263.185 179.366  1.00 56.46           C  
ANISOU 1104  CB  LEU A 160     6871   7237   7343   -277   -110    -14       C  
ATOM   1105  CG  LEU A 160      84.821 263.500 179.049  1.00 56.72           C  
ANISOU 1105  CG  LEU A 160     6877   7266   7408   -284   -119      1       C  
ATOM   1106  CD1 LEU A 160      84.257 264.501 180.063  1.00 53.34           C  
ANISOU 1106  CD1 LEU A 160     6436   6831   7002   -274    -89     13       C  
ATOM   1107  CD2 LEU A 160      84.647 263.991 177.608  1.00 50.47           C  
ANISOU 1107  CD2 LEU A 160     6086   6479   6614   -292   -150      5       C  
ATOM   1108  N   ARG A 161      86.251 260.254 180.607  1.00 52.46           N  
ANISOU 1108  N   ARG A 161     6384   6714   6836   -287    -99    -25       N  
ATOM   1109  CA  ARG A 161      85.534 259.003 180.862  1.00 51.01           C  
ANISOU 1109  CA  ARG A 161     6200   6521   6661   -296    -98    -26       C  
ATOM   1110  C   ARG A 161      85.402 258.735 182.355  1.00 45.42           C  
ANISOU 1110  C   ARG A 161     5501   5798   5957   -292    -72    -27       C  
ATOM   1111  O   ARG A 161      84.319 258.373 182.837  1.00 51.02           O  
ANISOU 1111  O   ARG A 161     6201   6495   6690   -296    -57    -22       O  
ATOM   1112  CB  ARG A 161      86.221 257.819 180.175  1.00 55.38           C  
ANISOU 1112  CB  ARG A 161     6773   7076   7195   -302   -109    -36       C  
ATOM   1113  CG  ARG A 161      85.497 256.493 180.458  1.00 52.22           C  
ANISOU 1113  CG  ARG A 161     6374   6667   6800   -313   -108    -38       C  
ATOM   1114  CD  ARG A 161      85.820 255.382 179.464  1.00 49.42           C  
ANISOU 1114  CD  ARG A 161     6042   6310   6425   -323   -121    -44       C  
ATOM   1115  NE  ARG A 161      85.456 255.734 178.092  1.00 51.00           N  
ANISOU 1115  NE  ARG A 161     6250   6509   6620   -336   -146    -38       N  
ATOM   1116  CZ  ARG A 161      86.341 255.834 177.104  1.00 53.08           C  
ANISOU 1116  CZ  ARG A 161     6543   6768   6858   -335   -146    -43       C  
ATOM   1117  NH1 ARG A 161      87.626 255.586 177.355  1.00 54.12           N  
ANISOU 1117  NH1 ARG A 161     6686   6898   6979   -321   -120    -51       N  
ATOM   1118  NH2 ARG A 161      85.947 256.166 175.871  1.00 47.02           N  
ANISOU 1118  NH2 ARG A 161     5795   5991   6079   -350   -171    -37       N  
ATOM   1119  N   ARG A 162      86.487 258.937 183.107  1.00 42.14           N  
ANISOU 1119  N   ARG A 162     5110   5379   5522   -285    -67    -33       N  
ATOM   1120  CA  ARG A 162      86.443 258.745 184.557  1.00 46.42           C  
ANISOU 1120  CA  ARG A 162     5679   5899   6059   -284    -48    -33       C  
ATOM   1121  C   ARG A 162      85.440 259.672 185.230  1.00 49.86           C  
ANISOU 1121  C   ARG A 162     6117   6318   6510   -282    -17    -23       C  
ATOM   1122  O   ARG A 162      84.827 259.291 186.232  1.00 54.30           O  
ANISOU 1122  O   ARG A 162     6701   6855   7078   -284     11    -23       O  
ATOM   1123  CB  ARG A 162      87.831 258.967 185.154  1.00 45.90           C  
ANISOU 1123  CB  ARG A 162     5640   5826   5972   -282    -62    -35       C  
ATOM   1124  CG  ARG A 162      87.919 258.714 186.645  1.00 56.85           C  
ANISOU 1124  CG  ARG A 162     7072   7182   7345   -286    -53    -35       C  
ATOM   1125  CD  ARG A 162      88.940 259.637 187.301  1.00 66.16           C  
ANISOU 1125  CD  ARG A 162     8282   8348   8509   -288    -72    -28       C  
ATOM   1126  NE  ARG A 162      90.218 259.601 186.605  1.00 69.54           N  
ANISOU 1126  NE  ARG A 162     8687   8790   8944   -285   -104    -25       N  
ATOM   1127  CZ  ARG A 162      90.802 260.648 186.029  1.00 70.92           C  
ANISOU 1127  CZ  ARG A 162     8845   8978   9125   -280   -116    -18       C  
ATOM   1128  NH1 ARG A 162      91.965 260.481 185.416  1.00 64.09           N  
ANISOU 1128  NH1 ARG A 162     7958   8118   8277   -276   -136    -14       N  
ATOM   1129  NH2 ARG A 162      90.238 261.853 186.066  1.00 77.98           N  
ANISOU 1129  NH2 ARG A 162     9743   9874  10011   -278   -104    -14       N  
ATOM   1130  N   GLU A 163      85.256 260.889 184.711  1.00 57.69           N  
ANISOU 1130  N   GLU A 163     7090   7319   7510   -277    -17    -15       N  
ATOM   1131  CA  GLU A 163      84.317 261.816 185.335  1.00 57.19           C  
ANISOU 1131  CA  GLU A 163     7028   7235   7466   -273     20     -2       C  
ATOM   1132  C   GLU A 163      82.886 261.537 184.912  1.00 58.90           C  
ANISOU 1132  C   GLU A 163     7203   7446   7732   -275     34     11       C  
ATOM   1133  O   GLU A 163      81.957 261.736 185.703  1.00 62.14           O  
ANISOU 1133  O   GLU A 163     7614   7826   8170   -271     79     22       O  
ATOM   1134  CB  GLU A 163      84.664 263.262 184.971  1.00 64.71           C  
ANISOU 1134  CB  GLU A 163     7976   8198   8411   -266     16      5       C  
ATOM   1135  CG  GLU A 163      86.113 263.641 185.165  1.00 78.80           C  
ANISOU 1135  CG  GLU A 163     9792   9990  10159   -266     -7     -3       C  
ATOM   1136  CD  GLU A 163      86.396 264.158 186.549  1.00 89.00           C  
ANISOU 1136  CD  GLU A 163    11139  11250  11426   -268     13      1       C  
ATOM   1137  OE1 GLU A 163      85.443 264.646 187.191  1.00 91.69           O  
ANISOU 1137  OE1 GLU A 163    11495  11564  11777   -266     57     11       O  
ATOM   1138  OE2 GLU A 163      87.566 264.073 186.988  1.00 92.34           O  
ANISOU 1138  OE2 GLU A 163    11593  11668  11823   -273    -14     -2       O  
ATOM   1139  N   ALA A 164      82.694 261.091 183.670  1.00 55.09           N  
ANISOU 1139  N   ALA A 164     6685   6985   7262   -281     -3     11       N  
ATOM   1140  CA  ALA A 164      81.365 260.981 183.084  1.00 63.27           C  
ANISOU 1140  CA  ALA A 164     7675   8014   8351   -288     -7     29       C  
ATOM   1141  C   ALA A 164      80.682 259.649 183.346  1.00 67.84           C  
ANISOU 1141  C   ALA A 164     8247   8579   8952   -297     -3     30       C  
ATOM   1142  O   ALA A 164      79.450 259.588 183.265  1.00 74.25           O  
ANISOU 1142  O   ALA A 164     9019   9371   9821   -301      6     51       O  
ATOM   1143  CB  ALA A 164      81.432 261.204 181.567  1.00 66.93           C  
ANISOU 1143  CB  ALA A 164     8118   8500   8814   -297    -58     33       C  
ATOM   1144  N   GLU A 165      81.437 258.586 183.651  1.00 67.70           N  
ANISOU 1144  N   GLU A 165     8261   8566   8895   -300     -9     10       N  
ATOM   1145  CA  GLU A 165      80.817 257.266 183.764  1.00 76.31           C  
ANISOU 1145  CA  GLU A 165     9346   9647  10003   -310     -9      9       C  
ATOM   1146  C   GLU A 165      79.918 257.173 184.994  1.00 86.62           C  
ANISOU 1146  C   GLU A 165    10651  10916  11344   -305     46     18       C  
ATOM   1147  O   GLU A 165      78.819 256.610 184.921  1.00 88.83           O  
ANISOU 1147  O   GLU A 165    10898  11179  11673   -312     53     32       O  
ATOM   1148  CB  GLU A 165      81.885 256.163 183.768  1.00 66.75           C  
ANISOU 1148  CB  GLU A 165     8170   8449   8742   -313    -26    -13       C  
ATOM   1149  CG  GLU A 165      82.892 256.178 184.912  1.00 66.22           C  
ANISOU 1149  CG  GLU A 165     8147   8374   8639   -304     -4    -27       C  
ATOM   1150  CD  GLU A 165      83.983 255.133 184.707  1.00 70.98           C  
ANISOU 1150  CD  GLU A 165     8773   8990   9207   -307    -27    -43       C  
ATOM   1151  OE1 GLU A 165      83.944 254.435 183.664  1.00 66.61           O  
ANISOU 1151  OE1 GLU A 165     8208   8451   8652   -315    -51    -44       O  
ATOM   1152  OE2 GLU A 165      84.874 255.008 185.581  1.00 71.19           O  
ANISOU 1152  OE2 GLU A 165     8833   9007   9208   -302    -22    -51       O  
ATOM   1153  N   THR A 166      80.330 257.777 186.103  1.00 92.70           N  
ANISOU 1153  N   THR A 166    11462  11668  12092   -294     87     12       N  
ATOM   1154  CA  THR A 166      79.517 257.764 187.321  1.00102.55           C  
ANISOU 1154  CA  THR A 166    12728  12870  13367   -289    151     19       C  
ATOM   1155  C   THR A 166      78.086 258.311 187.143  1.00103.42           C  
ANISOU 1155  C   THR A 166    12784  12955  13555   -285    185     49       C  
ATOM   1156  O   THR A 166      77.293 258.295 188.085  1.00105.55           O  
ANISOU 1156  O   THR A 166    13071  13179  13853   -277    254     59       O  
ATOM   1157  CB  THR A 166      80.263 258.418 188.500  1.00108.28           C  
ANISOU 1157  CB  THR A 166    13522  13575  14044   -282    181      9       C  
ATOM   1158  OG1 THR A 166      80.596 259.771 188.166  1.00109.99           O  
ANISOU 1158  OG1 THR A 166    13732  13805  14255   -276    172     18       O  
ATOM   1159  CG2 THR A 166      81.536 257.650 188.817  1.00107.84           C  
ANISOU 1159  CG2 THR A 166    13512  13534  13928   -288    145    -14       C  
ATOM   1160  N   GLY A 167      77.764 258.789 185.943  1.00 97.28           N  
ANISOU 1160  N   GLY A 167    11947  12200  12815   -290    140     65       N  
ATOM   1161  CA  GLY A 167      76.493 259.424 185.658  1.00 91.85           C  
ANISOU 1161  CA  GLY A 167    11200  11489  12210   -288    159     99       C  
ATOM   1162  C   GLY A 167      76.481 260.900 186.003  1.00 78.11           C  
ANISOU 1162  C   GLY A 167     9466   9736  10478   -273    200    111       C  
ATOM   1163  O   GLY A 167      75.521 261.588 185.637  1.00 61.70           O  
ANISOU 1163  O   GLY A 167     7332   7640   8473   -270    211    142       O  
ATOM   1164  N   LYS A 168      77.509 261.415 186.683  1.00 80.07           N  
ANISOU 1164  N   LYS A 168     9779   9987  10656   -265    219     90       N  
ATOM   1165  CA  LYS A 168      77.459 262.759 187.240  1.00 78.34           C  
ANISOU 1165  CA  LYS A 168     9582   9745  10439   -252    269    102       C  
ATOM   1166  C   LYS A 168      77.635 263.818 186.149  1.00 78.49           C  
ANISOU 1166  C   LYS A 168     9562   9797  10463   -251    225    111       C  
ATOM   1167  O   LYS A 168      78.237 263.559 185.102  1.00 67.10           O  
ANISOU 1167  O   LYS A 168     8104   8397   8992   -259    156    100       O  
ATOM   1168  CB  LYS A 168      78.541 262.932 188.304  1.00 81.56           C  
ANISOU 1168  CB  LYS A 168    10080  10143  10767   -251    290     79       C  
ATOM   1169  CG  LYS A 168      78.599 261.808 189.326  1.00 92.91           C  
ANISOU 1169  CG  LYS A 168    11570  11551  12182   -256    318     64       C  
ATOM   1170  CD  LYS A 168      77.260 261.621 190.015  1.00 98.27           C  
ANISOU 1170  CD  LYS A 168    12238  12173  12930   -250    398     84       C  
ATOM   1171  CE  LYS A 168      77.301 260.472 191.009  1.00 99.20           C  
ANISOU 1171  CE  LYS A 168    12412  12258  13022   -255    427     67       C  
ATOM   1172  NZ  LYS A 168      75.974 260.256 191.657  1.00 97.78           N  
ANISOU 1172  NZ  LYS A 168    12220  12017  12916   -248    514     87       N  
ATOM   1173  N   PRO A 169      77.111 265.024 186.372  1.00 77.43           N  
ANISOU 1173  N   PRO A 169     9418   9639  10363   -239    271    133       N  
ATOM   1174  CA  PRO A 169      77.416 266.127 185.459  1.00 72.59           C  
ANISOU 1174  CA  PRO A 169     8782   9057   9743   -236    233    139       C  
ATOM   1175  C   PRO A 169      78.887 266.500 185.562  1.00 60.95           C  
ANISOU 1175  C   PRO A 169     7368   7613   8177   -237    207    110       C  
ATOM   1176  O   PRO A 169      79.457 266.553 186.654  1.00 59.29           O  
ANISOU 1176  O   PRO A 169     7225   7382   7920   -234    243     98       O  
ATOM   1177  CB  PRO A 169      76.504 267.256 185.948  1.00 75.09           C  
ANISOU 1177  CB  PRO A 169     9083   9331  10119   -222    304    169       C  
ATOM   1178  CG  PRO A 169      76.267 266.948 187.382  1.00 76.78           C  
ANISOU 1178  CG  PRO A 169     9352   9492  10328   -216    388    168       C  
ATOM   1179  CD  PRO A 169      76.241 265.454 187.481  1.00 81.12           C  
ANISOU 1179  CD  PRO A 169     9901  10046  10877   -227    366    154       C  
ATOM   1180  N   VAL A 170      79.509 266.718 184.398  1.00 52.59           N  
ANISOU 1180  N   VAL A 170     6289   6597   7095   -241    143    101       N  
ATOM   1181  CA  VAL A 170      80.940 266.990 184.296  1.00 58.89           C  
ANISOU 1181  CA  VAL A 170     7131   7424   7819   -242    112     77       C  
ATOM   1182  C   VAL A 170      81.179 268.496 184.263  1.00 58.15           C  
ANISOU 1182  C   VAL A 170     7048   7333   7712   -233    126     84       C  
ATOM   1183  O   VAL A 170      80.487 269.230 183.551  1.00 53.43           O  
ANISOU 1183  O   VAL A 170     6407   6739   7155   -229    123    102       O  
ATOM   1184  CB  VAL A 170      81.530 266.323 183.040  1.00 53.73           C  
ANISOU 1184  CB  VAL A 170     6459   6809   7148   -252     44     63       C  
ATOM   1185  CG1 VAL A 170      83.026 266.596 182.955  1.00 57.05           C  
ANISOU 1185  CG1 VAL A 170     6917   7252   7507   -251     21     43       C  
ATOM   1186  CG2 VAL A 170      81.250 264.822 183.032  1.00 54.89           C  
ANISOU 1186  CG2 VAL A 170     6598   6951   7305   -262     31     58       C  
ATOM   1187  N   THR A 171      82.173 268.957 185.024  1.00 60.00           N  
ANISOU 1187  N   THR A 171     7341   7564   7891   -232    137     72       N  
ATOM   1188  CA  THR A 171      82.614 270.350 184.988  1.00 63.43           C  
ANISOU 1188  CA  THR A 171     7794   8005   8302   -225    144     76       C  
ATOM   1189  C   THR A 171      83.669 270.489 183.894  1.00 63.71           C  
ANISOU 1189  C   THR A 171     7816   8083   8307   -228     84     60       C  
ATOM   1190  O   THR A 171      84.801 270.018 184.047  1.00 63.32           O  
ANISOU 1190  O   THR A 171     7795   8045   8220   -234     56     45       O  
ATOM   1191  CB  THR A 171      83.168 270.786 186.341  1.00 59.96           C  
ANISOU 1191  CB  THR A 171     7433   7533   7816   -227    180     74       C  
ATOM   1192  OG1 THR A 171      82.089 270.916 187.271  1.00 65.47           O  
ANISOU 1192  OG1 THR A 171     8150   8182   8543   -222    252     91       O  
ATOM   1193  CG2 THR A 171      83.872 272.131 186.217  1.00 59.99           C  
ANISOU 1193  CG2 THR A 171     7460   7548   7785   -224    173     75       C  
ATOM   1194  N   LEU A 172      83.300 271.152 182.797  1.00 62.08           N  
ANISOU 1194  N   LEU A 172     7568   7897   8123   -224     65     67       N  
ATOM   1195  CA  LEU A 172      84.147 271.134 181.613  1.00 56.53           C  
ANISOU 1195  CA  LEU A 172     6854   7227   7396   -228     14     52       C  
ATOM   1196  C   LEU A 172      85.538 271.669 181.914  1.00 51.67           C  
ANISOU 1196  C   LEU A 172     6278   6621   6732   -226      7     39       C  
ATOM   1197  O   LEU A 172      86.532 271.154 181.387  1.00 54.24           O  
ANISOU 1197  O   LEU A 172     6607   6963   7038   -230    -25     25       O  
ATOM   1198  CB  LEU A 172      83.499 271.936 180.486  1.00 46.55           C  
ANISOU 1198  CB  LEU A 172     5553   5974   6159   -226     -3     63       C  
ATOM   1199  CG  LEU A 172      82.182 271.415 179.926  1.00 48.89           C  
ANISOU 1199  CG  LEU A 172     5803   6258   6513   -232    -16     82       C  
ATOM   1200  CD1 LEU A 172      81.886 272.112 178.605  1.00 58.63           C  
ANISOU 1200  CD1 LEU A 172     7012   7504   7760   -235    -56     89       C  
ATOM   1201  CD2 LEU A 172      82.255 269.891 179.740  1.00 53.71           C  
ANISOU 1201  CD2 LEU A 172     6414   6870   7123   -244    -42     71       C  
ATOM   1202  N   LYS A 173      85.633 272.694 182.765  1.00 49.03           N  
ANISOU 1202  N   LYS A 173     5976   6273   6382   -222     37     47       N  
ATOM   1203  CA  LYS A 173      86.938 273.282 183.049  1.00 59.63           C  
ANISOU 1203  CA  LYS A 173     7353   7620   7681   -224     22     40       C  
ATOM   1204  C   LYS A 173      87.923 272.242 183.575  1.00 55.69           C  
ANISOU 1204  C   LYS A 173     6879   7116   7166   -233     -2     30       C  
ATOM   1205  O   LYS A 173      89.114 272.298 183.249  1.00 59.44           O  
ANISOU 1205  O   LYS A 173     7355   7602   7625   -235    -33     24       O  
ATOM   1206  CB  LYS A 173      86.797 274.434 184.046  1.00 63.62           C  
ANISOU 1206  CB  LYS A 173     7903   8102   8166   -222     59     52       C  
ATOM   1207  CG  LYS A 173      88.088 275.222 184.269  1.00 72.25           C  
ANISOU 1207  CG  LYS A 173     9034   9200   9220   -227     36     49       C  
ATOM   1208  CD  LYS A 173      87.865 276.381 185.240  1.00 80.67           C  
ANISOU 1208  CD  LYS A 173    10155  10237  10259   -228     73     62       C  
ATOM   1209  CE  LYS A 173      88.953 277.444 185.119  1.00 86.59           C  
ANISOU 1209  CE  LYS A 173    10927  10997  10975   -232     48     62       C  
ATOM   1210  NZ  LYS A 173      90.306 276.967 185.523  1.00 88.71           N  
ANISOU 1210  NZ  LYS A 173    11221  11260  11225   -247     -1     59       N  
ATOM   1211  N   HIS A 174      87.448 271.275 184.361  1.00 56.36           N  
ANISOU 1211  N   HIS A 174     6977   7178   7257   -238     12     32       N  
ATOM   1212  CA  HIS A 174      88.363 270.335 185.000  1.00 48.89           C  
ANISOU 1212  CA  HIS A 174     6060   6221   6295   -248    -11     26       C  
ATOM   1213  C   HIS A 174      89.183 269.565 183.972  1.00 44.91           C  
ANISOU 1213  C   HIS A 174     5520   5743   5801   -247    -48     15       C  
ATOM   1214  O   HIS A 174      90.412 269.476 184.088  1.00 47.21           O  
ANISOU 1214  O   HIS A 174     5822   6033   6084   -251    -76     14       O  
ATOM   1215  CB  HIS A 174      87.597 269.370 185.901  1.00 57.74           C  
ANISOU 1215  CB  HIS A 174     7202   7314   7423   -252     14     27       C  
ATOM   1216  CG  HIS A 174      88.479 268.635 186.858  1.00 69.56           C  
ANISOU 1216  CG  HIS A 174     8745   8788   8896   -265     -8     24       C  
ATOM   1217  ND1 HIS A 174      88.790 267.300 186.712  1.00 72.76           N  
ANISOU 1217  ND1 HIS A 174     9134   9199   9311   -268    -30     15       N  
ATOM   1218  CD2 HIS A 174      89.152 269.062 187.952  1.00 70.08           C  
ANISOU 1218  CD2 HIS A 174     8875   8822   8928   -276    -17     31       C  
ATOM   1219  CE1 HIS A 174      89.603 266.932 187.687  1.00 69.14           C  
ANISOU 1219  CE1 HIS A 174     8724   8714   8832   -280    -52     18       C  
ATOM   1220  NE2 HIS A 174      89.839 267.982 188.452  1.00 72.91           N  
ANISOU 1220  NE2 HIS A 174     9253   9167   9282   -287    -48     28       N  
ATOM   1221  N   VAL A 175      88.531 269.011 182.948  1.00 44.49           N  
ANISOU 1221  N   VAL A 175     5427   5707   5769   -243    -49      9       N  
ATOM   1222  CA  VAL A 175      89.262 268.204 181.965  1.00 53.41           C  
ANISOU 1222  CA  VAL A 175     6537   6851   6904   -244    -74     -1       C  
ATOM   1223  C   VAL A 175      89.811 269.061 180.830  1.00 50.28           C  
ANISOU 1223  C   VAL A 175     6127   6472   6504   -238    -84     -4       C  
ATOM   1224  O   VAL A 175      90.948 268.865 180.391  1.00 49.32           O  
ANISOU 1224  O   VAL A 175     6004   6352   6382   -236    -96     -9       O  
ATOM   1225  CB  VAL A 175      88.385 267.053 181.420  1.00 53.80           C  
ANISOU 1225  CB  VAL A 175     6568   6904   6971   -248    -75     -5       C  
ATOM   1226  CG1 VAL A 175      88.186 265.959 182.497  1.00 51.67           C  
ANISOU 1226  CG1 VAL A 175     6313   6616   6702   -253    -66     -6       C  
ATOM   1227  CG2 VAL A 175      87.051 267.584 180.902  1.00 48.29           C  
ANISOU 1227  CG2 VAL A 175     5847   6210   6293   -247    -67      3       C  
ATOM   1228  N   PHE A 176      89.044 270.027 180.333  1.00 47.49           N  
ANISOU 1228  N   PHE A 176     5762   6128   6153   -234    -77     -1       N  
ATOM   1229  CA  PHE A 176      89.561 270.845 179.240  1.00 49.10           C  
ANISOU 1229  CA  PHE A 176     5960   6346   6349   -229    -86     -6       C  
ATOM   1230  C   PHE A 176      90.701 271.737 179.709  1.00 44.95           C  
ANISOU 1230  C   PHE A 176     5450   5820   5811   -225    -86     -4       C  
ATOM   1231  O   PHE A 176      91.685 271.922 178.981  1.00 43.28           O  
ANISOU 1231  O   PHE A 176     5234   5612   5598   -222    -93    -10       O  
ATOM   1232  CB  PHE A 176      88.427 271.641 178.611  1.00 47.82           C  
ANISOU 1232  CB  PHE A 176     5783   6191   6195   -228    -83     -1       C  
ATOM   1233  CG  PHE A 176      87.576 270.809 177.709  1.00 52.45           C  
ANISOU 1233  CG  PHE A 176     6355   6776   6798   -236   -100     -1       C  
ATOM   1234  CD1 PHE A 176      88.167 269.926 176.817  1.00 47.81           C  
ANISOU 1234  CD1 PHE A 176     5779   6186   6200   -241   -115    -13       C  
ATOM   1235  CD2 PHE A 176      86.198 270.867 177.773  1.00 59.00           C  
ANISOU 1235  CD2 PHE A 176     7163   7599   7656   -239   -100     14       C  
ATOM   1236  CE1 PHE A 176      87.402 269.150 175.992  1.00 49.24           C  
ANISOU 1236  CE1 PHE A 176     5959   6360   6389   -253   -136    -11       C  
ATOM   1237  CE2 PHE A 176      85.426 270.081 176.953  1.00 62.31           C  
ANISOU 1237  CE2 PHE A 176     7570   8013   8093   -251   -126     17       C  
ATOM   1238  CZ  PHE A 176      86.027 269.217 176.069  1.00 60.46           C  
ANISOU 1238  CZ  PHE A 176     7357   7777   7838   -260   -147      4       C  
ATOM   1239  N   GLY A 177      90.621 272.239 180.941  1.00 40.13           N  
ANISOU 1239  N   GLY A 177     4861   5198   5190   -228    -77      6       N  
ATOM   1240  CA  GLY A 177      91.747 272.963 181.508  1.00 37.92           C  
ANISOU 1240  CA  GLY A 177     4602   4911   4897   -230    -88     12       C  
ATOM   1241  C   GLY A 177      92.997 272.114 181.632  1.00 45.74           C  
ANISOU 1241  C   GLY A 177     5588   5890   5900   -234   -112     13       C  
ATOM   1242  O   GLY A 177      94.097 272.563 181.293  1.00 48.10           O  
ANISOU 1242  O   GLY A 177     5879   6188   6208   -233   -125     16       O  
ATOM   1243  N   ALA A 178      92.843 270.871 182.117  1.00 42.11           N  
ANISOU 1243  N   ALA A 178     5132   5419   5449   -240   -116     12       N  
ATOM   1244  CA  ALA A 178      93.977 269.954 182.225  1.00 42.19           C  
ANISOU 1244  CA  ALA A 178     5134   5416   5480   -243   -137     16       C  
ATOM   1245  C   ALA A 178      94.589 269.678 180.861  1.00 40.05           C  
ANISOU 1245  C   ALA A 178     4831   5154   5231   -234   -130      9       C  
ATOM   1246  O   ALA A 178      95.816 269.697 180.703  1.00 40.06           O  
ANISOU 1246  O   ALA A 178     4819   5144   5258   -232   -140     17       O  
ATOM   1247  CB  ALA A 178      93.542 268.640 182.889  1.00 40.66           C  
ANISOU 1247  CB  ALA A 178     4950   5209   5288   -250   -138     14       C  
ATOM   1248  N   TYR A 179      93.749 269.443 179.852  1.00 40.12           N  
ANISOU 1248  N   TYR A 179     4832   5178   5233   -229   -113     -4       N  
ATOM   1249  CA  TYR A 179      94.264 269.289 178.496  1.00 40.11           C  
ANISOU 1249  CA  TYR A 179     4820   5177   5243   -222   -100    -12       C  
ATOM   1250  C   TYR A 179      95.026 270.534 178.055  1.00 49.46           C  
ANISOU 1250  C   TYR A 179     6000   6363   6429   -215    -97    -10       C  
ATOM   1251  O   TYR A 179      96.127 270.440 177.490  1.00 42.64           O  
ANISOU 1251  O   TYR A 179     5126   5484   5590   -210    -86     -8       O  
ATOM   1252  CB  TYR A 179      93.120 269.000 177.530  1.00 29.57           C  
ANISOU 1252  CB  TYR A 179     3491   3852   3892   -224    -93    -24       C  
ATOM   1253  CG  TYR A 179      93.553 268.937 176.101  1.00 42.14           C  
ANISOU 1253  CG  TYR A 179     5092   5435   5482   -221    -79    -33       C  
ATOM   1254  CD1 TYR A 179      93.976 267.730 175.550  1.00 48.32           C  
ANISOU 1254  CD1 TYR A 179     5885   6200   6274   -222    -66    -37       C  
ATOM   1255  CD2 TYR A 179      93.542 270.077 175.289  1.00 40.55           C  
ANISOU 1255  CD2 TYR A 179     4899   5240   5268   -217    -74    -38       C  
ATOM   1256  CE1 TYR A 179      94.372 267.646 174.239  1.00 48.01           C  
ANISOU 1256  CE1 TYR A 179     5870   6143   6228   -220    -44    -45       C  
ATOM   1257  CE2 TYR A 179      93.947 270.007 173.968  1.00 44.80           C  
ANISOU 1257  CE2 TYR A 179     5460   5762   5800   -215    -57    -47       C  
ATOM   1258  CZ  TYR A 179      94.355 268.784 173.450  1.00 49.61           C  
ANISOU 1258  CZ  TYR A 179     6086   6348   6416   -217    -39    -51       C  
ATOM   1259  OH  TYR A 179      94.744 268.679 172.138  1.00 39.14           O  
ANISOU 1259  OH  TYR A 179     4798   4996   5079   -217    -14    -59       O  
ATOM   1260  N   SER A 180      94.454 271.713 178.292  1.00 48.05           N  
ANISOU 1260  N   SER A 180     5830   6199   6230   -216   -100    -10       N  
ATOM   1261  CA  SER A 180      95.120 272.933 177.844  1.00 43.05           C  
ANISOU 1261  CA  SER A 180     5194   5568   5595   -210    -96     -9       C  
ATOM   1262  C   SER A 180      96.466 273.097 178.532  1.00 40.01           C  
ANISOU 1262  C   SER A 180     4801   5166   5236   -212   -110      7       C  
ATOM   1263  O   SER A 180      97.485 273.346 177.876  1.00 42.06           O  
ANISOU 1263  O   SER A 180     5045   5414   5520   -205   -101     10       O  
ATOM   1264  CB  SER A 180      94.236 274.157 178.089  1.00 48.42           C  
ANISOU 1264  CB  SER A 180     5885   6265   6247   -210    -95     -9       C  
ATOM   1265  OG  SER A 180      94.916 275.343 177.686  1.00 41.96           O  
ANISOU 1265  OG  SER A 180     5067   5450   5425   -204    -92     -9       O  
ATOM   1266  N   MET A 181      96.502 272.923 179.854  1.00 44.99           N  
ANISOU 1266  N   MET A 181     5444   5787   5865   -222   -134     20       N  
ATOM   1267  CA  MET A 181      97.764 273.092 180.567  1.00 37.23           C  
ANISOU 1267  CA  MET A 181     4456   4782   4910   -230   -163     41       C  
ATOM   1268  C   MET A 181      98.761 271.999 180.205  1.00 46.55           C  
ANISOU 1268  C   MET A 181     5604   5940   6141   -226   -163     49       C  
ATOM   1269  O   MET A 181      99.959 272.276 180.067  1.00 50.26           O  
ANISOU 1269  O   MET A 181     6051   6391   6655   -224   -171     66       O  
ATOM   1270  CB  MET A 181      97.529 273.126 182.075  1.00 41.97           C  
ANISOU 1270  CB  MET A 181     5092   5367   5488   -246   -193     55       C  
ATOM   1271  CG  MET A 181      98.824 273.278 182.886  1.00 50.07           C  
ANISOU 1271  CG  MET A 181     6121   6362   6543   -261   -239     81       C  
ATOM   1272  SD  MET A 181      98.548 273.523 184.645  1.00 64.58           S  
ANISOU 1272  SD  MET A 181     8027   8171   8339   -287   -278     98       S  
ATOM   1273  CE  MET A 181      97.397 272.198 185.022  1.00 70.53           C  
ANISOU 1273  CE  MET A 181     8797   8926   9074   -285   -255     82       C  
ATOM   1274  N   ASP A 182      98.293 270.757 180.034  1.00 48.20           N  
ANISOU 1274  N   ASP A 182     5811   6149   6351   -224   -150     40       N  
ATOM   1275  CA  ASP A 182      99.213 269.670 179.708  1.00 51.47           C  
ANISOU 1275  CA  ASP A 182     6199   6540   6816   -219   -142     49       C  
ATOM   1276  C   ASP A 182      99.882 269.906 178.362  1.00 42.54           C  
ANISOU 1276  C   ASP A 182     5049   5401   5713   -205   -103     45       C  
ATOM   1277  O   ASP A 182     101.104 269.777 178.235  1.00 42.75           O  
ANISOU 1277  O   ASP A 182     5046   5398   5798   -200    -98     64       O  
ATOM   1278  CB  ASP A 182      98.489 268.317 179.714  1.00 62.52           C  
ANISOU 1278  CB  ASP A 182     7608   7944   8204   -220   -132     38       C  
ATOM   1279  CG  ASP A 182      98.100 267.853 181.122  1.00 66.43           C  
ANISOU 1279  CG  ASP A 182     8123   8434   8685   -234   -166     45       C  
ATOM   1280  OD1 ASP A 182      97.167 267.020 181.243  1.00 65.04           O  
ANISOU 1280  OD1 ASP A 182     7961   8267   8486   -236   -157     32       O  
ATOM   1281  OD2 ASP A 182      98.711 268.338 182.101  1.00 69.50           O  
ANISOU 1281  OD2 ASP A 182     8518   8805   9083   -245   -203     64       O  
ATOM   1282  N   VAL A 183      99.093 270.271 177.344  1.00 39.35           N  
ANISOU 1282  N   VAL A 183     4665   5016   5271   -198    -74     23       N  
ATOM   1283  CA  VAL A 183      99.642 270.449 175.997  1.00 45.43           C  
ANISOU 1283  CA  VAL A 183     5435   5770   6057   -186    -31     16       C  
ATOM   1284  C   VAL A 183     100.641 271.601 175.953  1.00 44.25           C  
ANISOU 1284  C   VAL A 183     5265   5609   5938   -181    -30     28       C  
ATOM   1285  O   VAL A 183     101.744 271.463 175.410  1.00 40.10           O  
ANISOU 1285  O   VAL A 183     4719   5052   5467   -172      0     40       O  
ATOM   1286  CB  VAL A 183      98.510 270.656 174.977  1.00 44.27           C  
ANISOU 1286  CB  VAL A 183     5323   5640   5857   -186    -14    -10       C  
ATOM   1287  CG1 VAL A 183      99.086 271.086 173.639  1.00 43.12           C  
ANISOU 1287  CG1 VAL A 183     5194   5473   5718   -177     29    -18       C  
ATOM   1288  CG2 VAL A 183      97.711 269.357 174.812  1.00 36.26           C  
ANISOU 1288  CG2 VAL A 183     4326   4626   4824   -193    -11    -18       C  
ATOM   1289  N   ILE A 184     100.271 272.759 176.507  1.00 53.34           N  
ANISOU 1289  N   ILE A 184     6423   6784   7059   -187    -59     28       N  
ATOM   1290  CA  ILE A 184     101.102 273.949 176.318  1.00 48.82           C  
ANISOU 1290  CA  ILE A 184     5838   6205   6507   -183    -57     37       C  
ATOM   1291  C   ILE A 184     102.344 273.903 177.206  1.00 49.79           C  
ANISOU 1291  C   ILE A 184     5925   6299   6692   -190    -88     70       C  
ATOM   1292  O   ILE A 184     103.439 274.273 176.770  1.00 40.62           O  
ANISOU 1292  O   ILE A 184     4735   5112   5586   -182    -72     85       O  
ATOM   1293  CB  ILE A 184     100.289 275.235 176.544  1.00 43.16           C  
ANISOU 1293  CB  ILE A 184     5145   5519   5734   -188    -73     27       C  
ATOM   1294  CG1 ILE A 184     101.119 276.437 176.116  1.00 40.21           C  
ANISOU 1294  CG1 ILE A 184     4762   5139   5377   -182    -63     32       C  
ATOM   1295  CG2 ILE A 184      99.855 275.379 178.009  1.00 38.33           C  
ANISOU 1295  CG2 ILE A 184     4546   4917   5100   -203   -118     39       C  
ATOM   1296  CD1 ILE A 184     101.535 276.381 174.655  1.00 47.47           C  
ANISOU 1296  CD1 ILE A 184     5682   6041   6314   -167    -10     18       C  
ATOM   1297  N   THR A 185     102.204 273.449 178.453  1.00 47.74           N  
ANISOU 1297  N   THR A 185     5670   6039   6431   -205   -135     85       N  
ATOM   1298  CA  THR A 185     103.369 273.262 179.312  1.00 43.36           C  
ANISOU 1298  CA  THR A 185     5085   5450   5939   -215   -177    121       C  
ATOM   1299  C   THR A 185     104.346 272.231 178.733  1.00 46.58           C  
ANISOU 1299  C   THR A 185     5448   5821   6428   -203   -148    136       C  
ATOM   1300  O   THR A 185     105.566 272.435 178.765  1.00 47.97           O  
ANISOU 1300  O   THR A 185     5581   5962   6681   -203   -157    167       O  
ATOM   1301  CB  THR A 185     102.899 272.847 180.702  1.00 46.90           C  
ANISOU 1301  CB  THR A 185     5562   5898   6358   -235   -231    130       C  
ATOM   1302  OG1 THR A 185     102.012 273.851 181.218  1.00 50.48           O  
ANISOU 1302  OG1 THR A 185     6062   6377   6741   -245   -245    118       O  
ATOM   1303  CG2 THR A 185     104.077 272.657 181.645  1.00 45.17           C  
ANISOU 1303  CG2 THR A 185     5321   5638   6203   -252   -289    170       C  
ATOM   1304  N   SER A 186     103.827 271.113 178.208  1.00 40.80           N  
ANISOU 1304  N   SER A 186     4725   5093   5685   -194   -110    119       N  
ATOM   1305  CA  SER A 186     104.693 270.069 177.656  1.00 47.09           C  
ANISOU 1305  CA  SER A 186     5487   5851   6554   -182    -72    133       C  
ATOM   1306  C   SER A 186     105.508 270.569 176.472  1.00 50.58           C  
ANISOU 1306  C   SER A 186     5910   6266   7044   -164    -11    136       C  
ATOM   1307  O   SER A 186     106.719 270.336 176.403  1.00 51.78           O  
ANISOU 1307  O   SER A 186     6013   6373   7289   -157      3    168       O  
ATOM   1308  CB  SER A 186     103.871 268.857 177.231  1.00 52.59           C  
ANISOU 1308  CB  SER A 186     6210   6556   7214   -177    -39    110       C  
ATOM   1309  OG  SER A 186     103.260 268.249 178.350  1.00 55.95           O  
ANISOU 1309  OG  SER A 186     6649   6998   7611   -192    -88    111       O  
ATOM   1310  N   THR A 187     104.860 271.224 175.503  1.00 45.87           N  
ANISOU 1310  N   THR A 187     5350   5691   6388   -157     27    105       N  
ATOM   1311  CA ATHR A 187     105.584 271.702 174.328  0.43 47.25           C  
ANISOU 1311  CA ATHR A 187     5519   5834   6599   -141     92    104       C  
ATOM   1312  CA BTHR A 187     105.619 271.672 174.343  0.57 46.66           C  
ANISOU 1312  CA BTHR A 187     5442   5757   6527   -141     92    105       C  
ATOM   1313  C   THR A 187     106.465 272.901 174.654  1.00 48.25           C  
ANISOU 1313  C   THR A 187     5610   5952   6773   -142     69    127       C  
ATOM   1314  O   THR A 187     107.544 273.058 174.074  1.00 54.10           O  
ANISOU 1314  O   THR A 187     6317   6648   7590   -130    114    146       O  
ATOM   1315  CB ATHR A 187     104.602 272.064 173.214  0.43 49.56           C  
ANISOU 1315  CB ATHR A 187     5872   6147   6809   -136    130     65       C  
ATOM   1316  CB BTHR A 187     104.702 271.944 173.149  0.57 49.51           C  
ANISOU 1316  CB BTHR A 187     5865   6136   6812   -135    137     66       C  
ATOM   1317  OG1ATHR A 187     103.641 273.012 173.704  0.43 56.65           O  
ANISOU 1317  OG1ATHR A 187     6792   7096   7637   -148     81     49       O  
ATOM   1318  OG1BTHR A 187     105.504 272.293 172.010  0.57 43.23           O  
ANISOU 1318  OG1BTHR A 187     5074   5299   6054   -119    208     66       O  
ATOM   1319  CG2ATHR A 187     103.873 270.831 172.716  0.43 40.96           C  
ANISOU 1319  CG2ATHR A 187     4822   5056   5684   -136    157     47       C  
ATOM   1320  CG2BTHR A 187     103.721 273.078 173.453  0.57 56.46           C  
ANISOU 1320  CG2BTHR A 187     6771   7067   7615   -145     93     47       C  
ATOM   1321  N   SER A 188     106.022 273.768 175.573  1.00 43.49           N  
ANISOU 1321  N   SER A 188     5015   5384   6125   -158      3    127       N  
ATOM   1322  CA  SER A 188     106.813 274.957 175.882  1.00 48.13           C  
ANISOU 1322  CA  SER A 188     5576   5962   6748   -163    -24    149       C  
ATOM   1323  C   SER A 188     108.053 274.609 176.700  1.00 57.44           C  
ANISOU 1323  C   SER A 188     6696   7098   8031   -172    -65    198       C  
ATOM   1324  O   SER A 188     109.129 275.174 176.464  1.00 48.67           O  
ANISOU 1324  O   SER A 188     5542   5953   6998   -168    -56    224       O  
ATOM   1325  CB  SER A 188     105.959 275.990 176.618  1.00 43.44           C  
ANISOU 1325  CB  SER A 188     5020   5413   6072   -179    -77    136       C  
ATOM   1326  OG  SER A 188     104.816 276.333 175.850  1.00 43.94           O  
ANISOU 1326  OG  SER A 188     5129   5512   6053   -171    -43     96       O  
ATOM   1327  N   PHE A 189     107.922 273.691 177.672  1.00 61.05           N  
ANISOU 1327  N   PHE A 189     7150   7553   8495   -185   -115    213       N  
ATOM   1328  CA  PHE A 189     109.005 273.317 178.582  1.00 65.04           C  
ANISOU 1328  CA  PHE A 189     7603   8014   9094   -199   -172    263       C  
ATOM   1329  C   PHE A 189     109.733 272.043 178.172  1.00 65.53           C  
ANISOU 1329  C   PHE A 189     7618   8032   9250   -184   -129    284       C  
ATOM   1330  O   PHE A 189     110.774 271.730 178.759  1.00 56.81           O  
ANISOU 1330  O   PHE A 189     6457   6881   8247   -192   -170    332       O  
ATOM   1331  CB  PHE A 189     108.478 273.128 180.014  1.00 61.38           C  
ANISOU 1331  CB  PHE A 189     7174   7565   8580   -227   -260    270       C  
ATOM   1332  CG  PHE A 189     108.185 274.407 180.735  1.00 58.71           C  
ANISOU 1332  CG  PHE A 189     6876   7247   8182   -248   -317    270       C  
ATOM   1333  CD1 PHE A 189     108.863 275.578 180.413  1.00 57.08           C  
ANISOU 1333  CD1 PHE A 189     6650   7032   8007   -249   -318    284       C  
ATOM   1334  CD2 PHE A 189     107.233 274.441 181.746  1.00 63.56           C  
ANISOU 1334  CD2 PHE A 189     7554   7886   8709   -268   -363    258       C  
ATOM   1335  CE1 PHE A 189     108.590 276.758 181.075  1.00 57.26           C  
ANISOU 1335  CE1 PHE A 189     6716   7071   7969   -269   -368    285       C  
ATOM   1336  CE2 PHE A 189     106.957 275.624 182.420  1.00 66.78           C  
ANISOU 1336  CE2 PHE A 189     8010   8306   9058   -288   -407    259       C  
ATOM   1337  CZ  PHE A 189     107.635 276.787 182.079  1.00 64.95           C  
ANISOU 1337  CZ  PHE A 189     7758   8067   8853   -289   -411    272       C  
ATOM   1338  N   GLY A 190     109.212 271.297 177.203  1.00 70.68           N  
ANISOU 1338  N   GLY A 190     8292   8690   9873   -164    -50    253       N  
ATOM   1339  CA  GLY A 190     109.892 270.106 176.730  1.00 74.17           C  
ANISOU 1339  CA  GLY A 190     8697   9085  10399   -148      5    272       C  
ATOM   1340  C   GLY A 190     109.749 268.910 177.640  1.00 69.20           C  
ANISOU 1340  C   GLY A 190     8061   8452   9780   -159    -41    286       C  
ATOM   1341  O   GLY A 190     110.655 268.077 177.705  1.00 63.30           O  
ANISOU 1341  O   GLY A 190     7260   7655   9134   -152    -28    323       O  
ATOM   1342  N   VAL A 191     108.629 268.806 178.352  1.00 64.20           N  
ANISOU 1342  N   VAL A 191     7480   7867   9047   -175    -92    260       N  
ATOM   1343  CA  VAL A 191     108.423 267.818 179.404  1.00 56.46           C  
ANISOU 1343  CA  VAL A 191     6503   6885   8064   -190   -147    272       C  
ATOM   1344  C   VAL A 191     106.994 267.324 179.274  1.00 67.28           C  
ANISOU 1344  C   VAL A 191     7937   8304   9324   -190   -128    225       C  
ATOM   1345  O   VAL A 191     106.056 268.100 179.482  1.00 80.94           O  
ANISOU 1345  O   VAL A 191     9710  10075  10967   -199   -149    198       O  
ATOM   1346  CB  VAL A 191     108.629 268.407 180.816  1.00 61.46           C  
ANISOU 1346  CB  VAL A 191     7139   7516   8696   -220   -253    299       C  
ATOM   1347  CG1 VAL A 191     108.725 267.303 181.868  1.00 73.49           C  
ANISOU 1347  CG1 VAL A 191     8661   9020  10241   -235   -310    320       C  
ATOM   1348  CG2 VAL A 191     109.834 269.322 180.873  1.00 61.61           C  
ANISOU 1348  CG2 VAL A 191     7107   7498   8805   -225   -282    340       C  
ATOM   1349  N   SER A 192     106.814 266.046 178.948  1.00 66.02           N  
ANISOU 1349  N   SER A 192     7779   8135   9171   -180    -89    218       N  
ATOM   1350  CA  SER A 192     105.474 265.476 178.996  1.00 60.49           C  
ANISOU 1350  CA  SER A 192     7134   7476   8375   -184    -85    180       C  
ATOM   1351  C   SER A 192     104.960 265.507 180.432  1.00 60.16           C  
ANISOU 1351  C   SER A 192     7114   7452   8292   -207   -166    183       C  
ATOM   1352  O   SER A 192     105.665 265.107 181.362  1.00 67.15           O  
ANISOU 1352  O   SER A 192     7976   8308   9231   -219   -217    216       O  
ATOM   1353  CB  SER A 192     105.483 264.048 178.453  1.00 67.03           C  
ANISOU 1353  CB  SER A 192     7962   8285   9223   -172    -33    176       C  
ATOM   1354  OG  SER A 192     104.261 263.384 178.741  1.00 73.29           O  
ANISOU 1354  OG  SER A 192     8800   9113   9935   -181    -45    147       O  
ATOM   1355  N   ILE A 193     103.741 266.021 180.624  1.00 53.80           N  
ANISOU 1355  N   ILE A 193     6357   6689   7395   -215   -176    152       N  
ATOM   1356  CA  ILE A 193     103.139 266.103 181.950  1.00 55.67           C  
ANISOU 1356  CA  ILE A 193     6630   6937   7586   -236   -236    152       C  
ATOM   1357  C   ILE A 193     101.680 265.674 181.863  1.00 53.67           C  
ANISOU 1357  C   ILE A 193     6420   6720   7254   -235   -213    117       C  
ATOM   1358  O   ILE A 193     101.056 265.701 180.802  1.00 57.54           O  
ANISOU 1358  O   ILE A 193     6916   7231   7715   -223   -165     92       O  
ATOM   1359  CB  ILE A 193     103.235 267.517 182.583  1.00 61.21           C  
ANISOU 1359  CB  ILE A 193     7350   7642   8266   -251   -281    162       C  
ATOM   1360  CG1 ILE A 193     102.341 268.513 181.842  1.00 57.47           C  
ANISOU 1360  CG1 ILE A 193     6899   7206   7730   -242   -243    132       C  
ATOM   1361  CG2 ILE A 193     104.670 268.013 182.599  1.00 62.92           C  
ANISOU 1361  CG2 ILE A 193     7519   7821   8566   -253   -308    201       C  
ATOM   1362  CD1 ILE A 193     101.665 269.486 182.743  1.00 57.57           C  
ANISOU 1362  CD1 ILE A 193     6959   7234   7682   -258   -277    128       C  
ATOM   1363  N   ASP A 194     101.143 265.285 183.013  1.00 50.95           N  
ANISOU 1363  N   ASP A 194     6108   6375   6876   -251   -251    116       N  
ATOM   1364  CA  ASP A 194      99.787 264.758 183.153  1.00 54.46           C  
ANISOU 1364  CA  ASP A 194     6588   6844   7259   -253   -233     89       C  
ATOM   1365  C   ASP A 194      99.300 265.336 184.478  1.00 57.90           C  
ANISOU 1365  C   ASP A 194     7071   7275   7652   -272   -273     92       C  
ATOM   1366  O   ASP A 194      99.576 264.780 185.547  1.00 50.43           O  
ANISOU 1366  O   ASP A 194     6147   6302   6711   -287   -313    107       O  
ATOM   1367  CB  ASP A 194      99.785 263.234 183.145  1.00 53.13           C  
ANISOU 1367  CB  ASP A 194     6412   6666   7108   -250   -222     87       C  
ATOM   1368  CG  ASP A 194      98.386 262.643 183.148  1.00 61.45           C  
ANISOU 1368  CG  ASP A 194     7497   7745   8107   -251   -200     59       C  
ATOM   1369  OD1 ASP A 194      97.494 263.180 183.855  1.00 48.72           O  
ANISOU 1369  OD1 ASP A 194     5918   6143   6449   -260   -211     51       O  
ATOM   1370  OD2 ASP A 194      98.185 261.632 182.432  1.00 65.27           O  
ANISOU 1370  OD2 ASP A 194     7972   8232   8595   -243   -168     49       O  
ATOM   1371  N   SER A 195      98.590 266.459 184.395  1.00 53.02           N  
ANISOU 1371  N   SER A 195     6475   6678   6992   -272   -261     81       N  
ATOM   1372  CA ASER A 195      98.252 267.206 185.601  0.34 50.87           C  
ANISOU 1372  CA ASER A 195     6257   6393   6680   -289   -290     88       C  
ATOM   1373  CA BSER A 195      98.256 267.204 185.604  0.66 50.94           C  
ANISOU 1373  CA BSER A 195     6265   6401   6688   -289   -290     88       C  
ATOM   1374  C   SER A 195      97.239 266.457 186.453  1.00 60.18           C  
ANISOU 1374  C   SER A 195     7480   7565   7821   -297   -283     76       C  
ATOM   1375  O   SER A 195      97.346 266.443 187.682  1.00 64.97           O  
ANISOU 1375  O   SER A 195     8139   8138   8407   -317   -317     88       O  
ATOM   1376  CB ASER A 195      97.719 268.586 185.226  0.34 43.97           C  
ANISOU 1376  CB ASER A 195     5393   5540   5774   -284   -269     79       C  
ATOM   1377  CB BSER A 195      97.741 268.600 185.248  0.66 43.00           C  
ANISOU 1377  CB BSER A 195     5271   5417   5651   -285   -270     79       C  
ATOM   1378  OG ASER A 195      98.540 269.182 184.240  0.34 40.27           O  
ANISOU 1378  OG ASER A 195     4881   5080   5339   -274   -264     84       O  
ATOM   1379  OG BSER A 195      96.659 268.546 184.336  0.66 41.50           O  
ANISOU 1379  OG BSER A 195     5066   5259   5442   -269   -222     55       O  
ATOM   1380  N   LEU A 196      96.251 265.825 185.822  1.00 62.85           N  
ANISOU 1380  N   LEU A 196     7804   7928   8148   -285   -241     54       N  
ATOM   1381  CA  LEU A 196      95.231 265.148 186.615  1.00 64.54           C  
ANISOU 1381  CA  LEU A 196     8056   8134   8331   -291   -228     44       C  
ATOM   1382  C   LEU A 196      95.723 263.803 187.149  1.00 62.12           C  
ANISOU 1382  C   LEU A 196     7754   7806   8043   -299   -251     49       C  
ATOM   1383  O   LEU A 196      95.645 263.544 188.354  1.00 62.79           O  
ANISOU 1383  O   LEU A 196     7891   7860   8107   -314   -273     55       O  
ATOM   1384  CB  LEU A 196      93.956 264.980 185.793  1.00 63.47           C  
ANISOU 1384  CB  LEU A 196     7901   8030   8186   -279   -182     24       C  
ATOM   1385  CG  LEU A 196      93.098 266.235 185.728  1.00 56.96           C  
ANISOU 1385  CG  LEU A 196     7089   7216   7338   -276   -158     21       C  
ATOM   1386  CD1 LEU A 196      91.710 265.889 185.224  1.00 48.33           C  
ANISOU 1386  CD1 LEU A 196     5981   6141   6244   -268   -121      8       C  
ATOM   1387  CD2 LEU A 196      93.039 266.894 187.100  1.00 59.08           C  
ANISOU 1387  CD2 LEU A 196     7421   7451   7576   -290   -165     32       C  
ATOM   1388  N   ASN A 197      96.252 262.944 186.282  1.00 57.36           N  
ANISOU 1388  N   ASN A 197     7103   7214   7478   -288   -245     48       N  
ATOM   1389  CA  ASN A 197      96.619 261.591 186.701  1.00 67.84           C  
ANISOU 1389  CA  ASN A 197     8431   8523   8824   -292   -260     52       C  
ATOM   1390  C   ASN A 197      97.999 261.510 187.340  1.00 72.06           C  
ANISOU 1390  C   ASN A 197     8962   9021   9398   -303   -314     81       C  
ATOM   1391  O   ASN A 197      98.421 260.413 187.724  1.00 74.60           O  
ANISOU 1391  O   ASN A 197     9280   9322   9741   -307   -332     89       O  
ATOM   1392  CB  ASN A 197      96.543 260.622 185.511  1.00 52.78           C  
ANISOU 1392  CB  ASN A 197     6481   6635   6937   -276   -225     40       C  
ATOM   1393  CG  ASN A 197      95.168 260.591 184.896  1.00 51.93           C  
ANISOU 1393  CG  ASN A 197     6377   6558   6796   -270   -185     17       C  
ATOM   1394  OD1 ASN A 197      94.196 260.238 185.564  1.00 54.40           O  
ANISOU 1394  OD1 ASN A 197     6717   6871   7081   -276   -177      7       O  
ATOM   1395  ND2 ASN A 197      95.068 260.992 183.623  1.00 45.79           N  
ANISOU 1395  ND2 ASN A 197     5573   5800   6026   -259   -162     11       N  
ATOM   1396  N   ASN A 198      98.705 262.629 187.452  1.00 64.06           N  
ANISOU 1396  N   ASN A 198     7946   7997   8398   -309   -343     99       N  
ATOM   1397  CA  ASN A 198      99.981 262.677 188.148  1.00 60.51           C  
ANISOU 1397  CA  ASN A 198     7495   7506   7992   -325   -406    133       C  
ATOM   1398  C   ASN A 198     100.175 264.062 188.757  1.00 62.31           C  
ANISOU 1398  C   ASN A 198     7762   7719   8196   -342   -442    147       C  
ATOM   1399  O   ASN A 198     101.138 264.758 188.412  1.00 62.42           O  
ANISOU 1399  O   ASN A 198     7739   7723   8254   -342   -466    170       O  
ATOM   1400  CB  ASN A 198     101.124 262.339 187.193  1.00 61.87           C  
ANISOU 1400  CB  ASN A 198     7591   7674   8243   -310   -401    152       C  
ATOM   1401  CG  ASN A 198     102.424 262.092 187.919  1.00 66.18           C  
ANISOU 1401  CG  ASN A 198     8121   8170   8853   -326   -470    194       C  
ATOM   1402  OD1 ASN A 198     102.422 261.615 189.055  1.00 65.37           O  
ANISOU 1402  OD1 ASN A 198     8072   8036   8729   -351   -528    207       O  
ATOM   1403  ND2 ASN A 198     103.544 262.405 187.270  1.00 64.38           N  
ANISOU 1403  ND2 ASN A 198     7824   7930   8709   -313   -464    218       N  
ATOM   1404  N   PRO A 199      99.296 264.491 189.675  1.00 61.24           N  
ANISOU 1404  N   PRO A 199     7703   7574   7994   -357   -443    137       N  
ATOM   1405  CA  PRO A 199      99.332 265.893 190.127  1.00 61.51           C  
ANISOU 1405  CA  PRO A 199     7782   7595   7995   -371   -463    147       C  
ATOM   1406  C   PRO A 199     100.545 266.240 190.968  1.00 67.00           C  
ANISOU 1406  C   PRO A 199     8503   8239   8714   -400   -548    185       C  
ATOM   1407  O   PRO A 199     100.817 267.430 191.161  1.00 74.23           O  
ANISOU 1407  O   PRO A 199     9445   9145   9614   -412   -570    198       O  
ATOM   1408  CB  PRO A 199      98.039 266.038 190.943  1.00 63.86           C  
ANISOU 1408  CB  PRO A 199     8161   7884   8218   -379   -431    127       C  
ATOM   1409  CG  PRO A 199      97.254 264.757 190.715  1.00 62.35           C  
ANISOU 1409  CG  PRO A 199     7952   7711   8027   -365   -389    104       C  
ATOM   1410  CD  PRO A 199      98.261 263.714 190.377  1.00 59.47           C  
ANISOU 1410  CD  PRO A 199     7531   7342   7721   -362   -422    117       C  
ATOM   1411  N   GLN A 200     101.272 265.244 191.471  1.00 73.02           N  
ANISOU 1411  N   GLN A 200     9259   8968   9516   -412   -599    205       N  
ATOM   1412  CA  GLN A 200     102.454 265.430 192.303  1.00 80.16           C  
ANISOU 1412  CA  GLN A 200    10185   9816  10455   -444   -694    248       C  
ATOM   1413  C   GLN A 200     103.704 265.747 191.498  1.00 82.63           C  
ANISOU 1413  C   GLN A 200    10405  10130  10862   -435   -718    279       C  
ATOM   1414  O   GLN A 200     104.757 265.997 192.098  1.00 91.42           O  
ANISOU 1414  O   GLN A 200    11522  11194  12020   -462   -803    321       O  
ATOM   1415  CB  GLN A 200     102.702 264.174 193.149  1.00 86.46           C  
ANISOU 1415  CB  GLN A 200    11012  10574  11266   -461   -741    261       C  
ATOM   1416  CG  GLN A 200     102.353 264.321 194.618  1.00 90.54           C  
ANISOU 1416  CG  GLN A 200    11657  11036  11709   -498   -790    266       C  
ATOM   1417  CD  GLN A 200     100.965 264.894 194.837  1.00 95.35           C  
ANISOU 1417  CD  GLN A 200    12342  11664  12225   -493   -718    229       C  
ATOM   1418  OE1 GLN A 200     100.809 265.937 195.475  1.00104.26           O  
ANISOU 1418  OE1 GLN A 200    13553  12763  13299   -515   -734    236       O  
ATOM   1419  NE2 GLN A 200      99.949 264.212 194.318  1.00 92.47           N  
ANISOU 1419  NE2 GLN A 200    11950  11341  11844   -465   -637    193       N  
ATOM   1420  N   ASP A 201     103.625 265.715 190.175  1.00 77.19           N  
ANISOU 1420  N   ASP A 201     9636   9487  10206   -401   -648    261       N  
ATOM   1421  CA  ASP A 201     104.729 266.154 189.334  1.00 74.56           C  
ANISOU 1421  CA  ASP A 201     9219   9151   9958   -389   -653    286       C  
ATOM   1422  C   ASP A 201     105.096 267.587 189.718  1.00 75.43           C  
ANISOU 1422  C   ASP A 201     9362   9246  10053   -410   -699    306       C  
ATOM   1423  O   ASP A 201     104.208 268.454 189.746  1.00 69.64           O  
ANISOU 1423  O   ASP A 201     8681   8539   9241   -410   -667    279       O  
ATOM   1424  CB  ASP A 201     104.324 266.060 187.864  1.00 67.74           C  
ANISOU 1424  CB  ASP A 201     8296   8338   9104   -351   -559    255       C  
ATOM   1425  CG  ASP A 201     105.491 266.254 186.908  1.00 67.85           C  
ANISOU 1425  CG  ASP A 201     8224   8341   9215   -335   -547    280       C  
ATOM   1426  OD1 ASP A 201     106.616 266.568 187.349  1.00 70.24           O  
ANISOU 1426  OD1 ASP A 201     8501   8600   9586   -352   -611    324       O  
ATOM   1427  OD2 ASP A 201     105.275 266.080 185.692  1.00 70.32           O  
ANISOU 1427  OD2 ASP A 201     8497   8683   9538   -307   -470    258       O  
ATOM   1428  N   PRO A 202     106.356 267.865 190.084  1.00 80.94           N  
ANISOU 1428  N   PRO A 202    10033   9897  10825   -432   -777    354       N  
ATOM   1429  CA  PRO A 202     106.730 269.251 190.414  1.00 83.13           C  
ANISOU 1429  CA  PRO A 202    10343  10158  11087   -454   -824    374       C  
ATOM   1430  C   PRO A 202     106.335 270.240 189.337  1.00 79.99           C  
ANISOU 1430  C   PRO A 202     9915   9809  10666   -427   -749    346       C  
ATOM   1431  O   PRO A 202     105.872 271.348 189.645  1.00 73.17           O  
ANISOU 1431  O   PRO A 202     9114   8954   9733   -439   -752    336       O  
ATOM   1432  CB  PRO A 202     108.254 269.167 190.572  1.00 84.63           C  
ANISOU 1432  CB  PRO A 202    10469  10293  11395   -471   -906    433       C  
ATOM   1433  CG  PRO A 202     108.503 267.767 191.010  1.00 86.13           C  
ANISOU 1433  CG  PRO A 202    10645  10454  11628   -475   -935    448       C  
ATOM   1434  CD  PRO A 202     107.464 266.920 190.323  1.00 85.09           C  
ANISOU 1434  CD  PRO A 202    10503  10375  11452   -440   -834    397       C  
ATOM   1435  N   PHE A 203     106.491 269.847 188.071  1.00 74.27           N  
ANISOU 1435  N   PHE A 203     9106   9115   9997   -391   -679    332       N  
ATOM   1436  CA  PHE A 203     106.147 270.741 186.975  1.00 70.14           C  
ANISOU 1436  CA  PHE A 203     8560   8636   9454   -366   -609    306       C  
ATOM   1437  C   PHE A 203     104.677 271.126 187.017  1.00 68.58           C  
ANISOU 1437  C   PHE A 203     8429   8482   9147   -360   -561    261       C  
ATOM   1438  O   PHE A 203     104.330 272.295 186.807  1.00 68.67           O  
ANISOU 1438  O   PHE A 203     8464   8513   9113   -359   -544    249       O  
ATOM   1439  CB  PHE A 203     106.507 270.095 185.642  1.00 65.14           C  
ANISOU 1439  CB  PHE A 203     7842   8016   8890   -331   -538    298       C  
ATOM   1440  CG  PHE A 203     107.848 270.517 185.125  1.00 69.47           C  
ANISOU 1440  CG  PHE A 203     8318   8534   9544   -327   -549    335       C  
ATOM   1441  CD1 PHE A 203     108.013 271.761 184.534  1.00 68.67           C  
ANISOU 1441  CD1 PHE A 203     8207   8446   9437   -321   -528    331       C  
ATOM   1442  CD2 PHE A 203     108.948 269.686 185.246  1.00 72.99           C  
ANISOU 1442  CD2 PHE A 203     8702   8932  10100   -329   -578    377       C  
ATOM   1443  CE1 PHE A 203     109.249 272.159 184.060  1.00 72.44           C  
ANISOU 1443  CE1 PHE A 203     8616   8891  10018   -316   -532    366       C  
ATOM   1444  CE2 PHE A 203     110.192 270.079 184.777  1.00 71.58           C  
ANISOU 1444  CE2 PHE A 203     8448   8717  10032   -324   -583    416       C  
ATOM   1445  CZ  PHE A 203     110.342 271.315 184.181  1.00 75.47           C  
ANISOU 1445  CZ  PHE A 203     8934   9224  10519   -318   -558    410       C  
ATOM   1446  N   VAL A 204     103.802 270.163 187.316  1.00 55.38           N  
ANISOU 1446  N   VAL A 204     6787   6820   7434   -357   -540    239       N  
ATOM   1447  CA  VAL A 204     102.377 270.468 187.439  1.00 50.79           C  
ANISOU 1447  CA  VAL A 204     6264   6271   6761   -352   -495    203       C  
ATOM   1448  C   VAL A 204     102.132 271.463 188.565  1.00 56.51           C  
ANISOU 1448  C   VAL A 204     7075   6972   7424   -381   -535    213       C  
ATOM   1449  O   VAL A 204     101.429 272.466 188.393  1.00 58.50           O  
ANISOU 1449  O   VAL A 204     7356   7246   7623   -375   -500    196       O  
ATOM   1450  CB  VAL A 204     101.567 269.185 187.667  1.00 52.01           C  
ANISOU 1450  CB  VAL A 204     6434   6432   6894   -347   -470    183       C  
ATOM   1451  CG1 VAL A 204     100.103 269.554 187.901  1.00 43.06           C  
ANISOU 1451  CG1 VAL A 204     5359   5323   5680   -344   -426    153       C  
ATOM   1452  CG2 VAL A 204     101.738 268.230 186.499  1.00 61.78           C  
ANISOU 1452  CG2 VAL A 204     7598   7691   8183   -321   -425    172       C  
ATOM   1453  N   GLU A 205     102.683 271.178 189.748  1.00 62.10           N  
ANISOU 1453  N   GLU A 205     7832   7628   8134   -412   -608    241       N  
ATOM   1454  CA  GLU A 205     102.433 272.026 190.904  1.00 66.80           C  
ANISOU 1454  CA  GLU A 205     8531   8189   8660   -444   -646    252       C  
ATOM   1455  C   GLU A 205     102.984 273.425 190.682  1.00 58.92           C  
ANISOU 1455  C   GLU A 205     7533   7191   7665   -452   -666    268       C  
ATOM   1456  O   GLU A 205     102.340 274.417 191.037  1.00 58.03           O  
ANISOU 1456  O   GLU A 205     7490   7079   7481   -460   -646    258       O  
ATOM   1457  CB  GLU A 205     103.039 271.388 192.157  1.00 79.00           C  
ANISOU 1457  CB  GLU A 205    10135   9670  10212   -481   -733    283       C  
ATOM   1458  CG  GLU A 205     102.453 270.004 192.486  1.00 91.55           C  
ANISOU 1458  CG  GLU A 205    11737  11257  11791   -475   -713    266       C  
ATOM   1459  CD  GLU A 205     103.022 269.375 193.760  1.00 94.71           C  
ANISOU 1459  CD  GLU A 205    12205  11589  12191   -514   -802    296       C  
ATOM   1460  OE1 GLU A 205     104.252 269.447 193.981  1.00 93.98           O  
ANISOU 1460  OE1 GLU A 205    12088  11459  12162   -536   -887    338       O  
ATOM   1461  OE2 GLU A 205     102.228 268.800 194.540  1.00 91.33           O  
ANISOU 1461  OE2 GLU A 205    11856  11141  11704   -523   -787    280       O  
ATOM   1462  N   ASN A 206     104.163 273.522 190.066  1.00 57.75           N  
ANISOU 1462  N   ASN A 206     7303   7039   7601   -448   -699    293       N  
ATOM   1463  CA  ASN A 206     104.789 274.822 189.838  1.00 63.97           C  
ANISOU 1463  CA  ASN A 206     8084   7824   8400   -456   -722    311       C  
ATOM   1464  C   ASN A 206     104.117 275.586 188.704  1.00 60.99           C  
ANISOU 1464  C   ASN A 206     7673   7503   7996   -422   -636    276       C  
ATOM   1465  O   ASN A 206     103.840 276.784 188.836  1.00 64.13           O  
ANISOU 1465  O   ASN A 206     8117   7907   8342   -430   -630    272       O  
ATOM   1466  CB  ASN A 206     106.275 274.633 189.554  1.00 66.52           C  
ANISOU 1466  CB  ASN A 206     8324   8116   8834   -462   -780    353       C  
ATOM   1467  CG  ASN A 206     107.082 274.546 190.817  1.00 73.93           C  
ANISOU 1467  CG  ASN A 206     9314   8986   9791   -509   -893    401       C  
ATOM   1468  OD1 ASN A 206     107.716 273.527 191.092  1.00 71.00           O  
ANISOU 1468  OD1 ASN A 206     8908   8582   9487   -517   -940    426       O  
ATOM   1469  ND2 ASN A 206     107.062 275.619 191.606  1.00 75.96           N  
ANISOU 1469  ND2 ASN A 206     9661   9215   9985   -542   -942    415       N  
ATOM   1470  N   THR A 207     103.844 274.916 187.577  1.00 58.43           N  
ANISOU 1470  N   THR A 207     7276   7219   7705   -387   -571    250       N  
ATOM   1471  CA  THR A 207     103.134 275.591 186.497  1.00 61.92           C  
ANISOU 1471  CA  THR A 207     7696   7711   8118   -359   -496    217       C  
ATOM   1472  C   THR A 207     101.764 276.058 186.964  1.00 64.44           C  
ANISOU 1472  C   THR A 207     8091   8048   8346   -360   -461    192       C  
ATOM   1473  O   THR A 207     101.329 277.165 186.621  1.00 69.26           O  
ANISOU 1473  O   THR A 207     8716   8681   8919   -353   -431    180       O  
ATOM   1474  CB  THR A 207     102.999 274.675 185.281  1.00 64.67           C  
ANISOU 1474  CB  THR A 207     7973   8088   8509   -327   -437    196       C  
ATOM   1475  OG1 THR A 207     104.297 274.395 184.732  1.00 62.20           O  
ANISOU 1475  OG1 THR A 207     7591   7754   8289   -321   -452    220       O  
ATOM   1476  CG2 THR A 207     102.144 275.347 184.215  1.00 64.07           C  
ANISOU 1476  CG2 THR A 207     7890   8058   8394   -302   -369    162       C  
ATOM   1477  N   LYS A 208     101.078 275.236 187.762  1.00 58.28           N  
ANISOU 1477  N   LYS A 208     7356   7253   7533   -369   -462    186       N  
ATOM   1478  CA  LYS A 208      99.823 275.674 188.365  1.00 61.13           C  
ANISOU 1478  CA  LYS A 208     7793   7616   7816   -373   -425    170       C  
ATOM   1479  C   LYS A 208     100.022 276.976 189.122  1.00 56.96           C  
ANISOU 1479  C   LYS A 208     7340   7061   7243   -397   -453    187       C  
ATOM   1480  O   LYS A 208      99.264 277.934 188.942  1.00 49.69           O  
ANISOU 1480  O   LYS A 208     6445   6159   6277   -387   -406    174       O  
ATOM   1481  CB  LYS A 208      99.280 274.602 189.310  1.00 62.99           C  
ANISOU 1481  CB  LYS A 208     8078   7825   8030   -385   -430    168       C  
ATOM   1482  CG  LYS A 208      98.323 273.588 188.699  1.00 64.52           C  
ANISOU 1482  CG  LYS A 208     8231   8051   8231   -359   -373    140       C  
ATOM   1483  CD  LYS A 208      97.911 272.569 189.770  1.00 61.39           C  
ANISOU 1483  CD  LYS A 208     7892   7622   7814   -375   -383    140       C  
ATOM   1484  CE  LYS A 208      96.572 271.924 189.463  1.00 65.88           C  
ANISOU 1484  CE  LYS A 208     8448   8214   8367   -355   -316    113       C  
ATOM   1485  NZ  LYS A 208      95.454 272.906 189.518  1.00 71.42           N  
ANISOU 1485  NZ  LYS A 208     9186   8923   9026   -347   -260    103       N  
ATOM   1486  N   LYS A 209     101.047 277.008 189.987  1.00 56.88           N  
ANISOU 1486  N   LYS A 209     7366   7001   7244   -430   -533    221       N  
ATOM   1487  CA  LYS A 209     101.379 278.205 190.751  1.00 67.33           C  
ANISOU 1487  CA  LYS A 209     8770   8289   8522   -459   -573    243       C  
ATOM   1488  C   LYS A 209     101.637 279.384 189.826  1.00 63.60           C  
ANISOU 1488  C   LYS A 209     8252   7852   8061   -444   -550    239       C  
ATOM   1489  O   LYS A 209     101.045 280.456 189.993  1.00 49.10           O  
ANISOU 1489  O   LYS A 209     6473   6020   6164   -445   -518    231       O  
ATOM   1490  CB  LYS A 209     102.604 277.939 191.627  1.00 72.49           C  
ANISOU 1490  CB  LYS A 209     9453   8884   9207   -499   -678    284       C  
ATOM   1491  CG  LYS A 209     102.383 276.936 192.742  1.00 87.02           C  
ANISOU 1491  CG  LYS A 209    11412  10663  10988   -534   -715    296       C  
ATOM   1492  CD  LYS A 209     103.637 276.818 193.615  1.00 99.48           C  
ANISOU 1492  CD  LYS A 209    13047  12174  12578   -583   -831    343       C  
ATOM   1493  CE  LYS A 209     103.412 275.912 194.816  1.00106.73           C  
ANISOU 1493  CE  LYS A 209    13978  13046  13529   -605   -900    364       C  
ATOM   1494  NZ  LYS A 209     103.298 274.478 194.428  1.00111.18           N  
ANISOU 1494  NZ  LYS A 209    14405  13647  14190   -573   -887    359       N  
ATOM   1495  N   LEU A 210     102.525 279.198 188.843  1.00 59.34           N  
ANISOU 1495  N   LEU A 210     7613   7335   7600   -428   -562    244       N  
ATOM   1496  CA  LEU A 210     102.794 280.222 187.840  1.00 58.16           C  
ANISOU 1496  CA  LEU A 210     7415   7219   7466   -409   -534    237       C  
ATOM   1497  C   LEU A 210     101.501 280.852 187.339  1.00 60.68           C  
ANISOU 1497  C   LEU A 210     7751   7579   7723   -385   -454    202       C  
ATOM   1498  O   LEU A 210     101.344 282.080 187.344  1.00 53.11           O  
ANISOU 1498  O   LEU A 210     6828   6626   6724   -388   -441    201       O  
ATOM   1499  CB  LEU A 210     103.577 279.600 186.678  1.00 54.40           C  
ANISOU 1499  CB  LEU A 210     6827   6761   7080   -385   -524    236       C  
ATOM   1500  CG  LEU A 210     104.055 280.527 185.560  1.00 53.90           C  
ANISOU 1500  CG  LEU A 210     6710   6723   7047   -366   -495    231       C  
ATOM   1501  CD1 LEU A 210     105.115 281.467 186.095  1.00 55.37           C  
ANISOU 1501  CD1 LEU A 210     6912   6874   7253   -395   -563    268       C  
ATOM   1502  CD2 LEU A 210     104.588 279.717 184.383  1.00 49.20           C  
ANISOU 1502  CD2 LEU A 210     6022   6141   6533   -339   -461    224       C  
ATOM   1503  N   LEU A 211     100.545 280.003 186.950  1.00 58.13           N  
ANISOU 1503  N   LEU A 211     7407   7283   7397   -363   -401    176       N  
ATOM   1504  CA  LEU A 211      99.302 280.444 186.336  1.00 58.83           C  
ANISOU 1504  CA  LEU A 211     7495   7411   7448   -338   -329    147       C  
ATOM   1505  C   LEU A 211      98.373 281.161 187.306  1.00 62.58           C  
ANISOU 1505  C   LEU A 211     8060   7865   7851   -351   -305    148       C  
ATOM   1506  O   LEU A 211      97.381 281.752 186.854  1.00 66.63           O  
ANISOU 1506  O   LEU A 211     8573   8405   8339   -332   -247    131       O  
ATOM   1507  CB  LEU A 211      98.586 279.242 185.709  1.00 59.94           C  
ANISOU 1507  CB  LEU A 211     7586   7575   7611   -317   -291    124       C  
ATOM   1508  CG  LEU A 211      99.258 278.684 184.452  1.00 54.99           C  
ANISOU 1508  CG  LEU A 211     6876   6972   7047   -297   -286    116       C  
ATOM   1509  CD1 LEU A 211      98.642 277.331 183.999  1.00 57.34           C  
ANISOU 1509  CD1 LEU A 211     7141   7282   7362   -283   -259     99       C  
ATOM   1510  CD2 LEU A 211      99.193 279.722 183.347  1.00 44.07           C  
ANISOU 1510  CD2 LEU A 211     5465   5620   5660   -279   -253    102       C  
ATOM   1511  N   ARG A 212      98.651 281.117 188.613  1.00 70.42           N  
ANISOU 1511  N   ARG A 212     9137   8807   8813   -383   -347    170       N  
ATOM   1512  CA  ARG A 212      97.895 281.933 189.559  1.00 85.01           C  
ANISOU 1512  CA  ARG A 212    11089  10625  10588   -397   -319    174       C  
ATOM   1513  C   ARG A 212      98.054 283.425 189.290  1.00 84.62           C  
ANISOU 1513  C   ARG A 212    11057  10585  10510   -397   -309    178       C  
ATOM   1514  O   ARG A 212      97.163 284.201 189.654  1.00 83.46           O  
ANISOU 1514  O   ARG A 212    10973  10429  10311   -395   -256    175       O  
ATOM   1515  CB  ARG A 212      98.318 281.629 191.002  1.00 94.18           C  
ANISOU 1515  CB  ARG A 212    12352  11717  11715   -437   -375    199       C  
ATOM   1516  CG  ARG A 212      97.789 280.311 191.569  1.00100.20           C  
ANISOU 1516  CG  ARG A 212    13133  12459  12480   -439   -365    192       C  
ATOM   1517  CD  ARG A 212      98.197 280.157 193.030  1.00109.86           C  
ANISOU 1517  CD  ARG A 212    14477  13607  13658   -483   -423    218       C  
ATOM   1518  NE  ARG A 212      97.845 278.852 193.585  1.00118.48           N  
ANISOU 1518  NE  ARG A 212    15588  14675  14754   -487   -422    212       N  
ATOM   1519  CZ  ARG A 212      98.139 278.468 194.825  1.00127.44           C  
ANISOU 1519  CZ  ARG A 212    16828  15741  15853   -524   -473    231       C  
ATOM   1520  NH1 ARG A 212      98.790 279.293 195.633  1.00132.28           N  
ANISOU 1520  NH1 ARG A 212    17540  16299  16421   -563   -532    259       N  
ATOM   1521  NH2 ARG A 212      97.785 277.263 195.259  1.00127.79           N  
ANISOU 1521  NH2 ARG A 212    16885  15767  15901   -525   -467    223       N  
ATOM   1522  N   PHE A 213      99.151 283.845 188.650  1.00 84.56           N  
ANISOU 1522  N   PHE A 213    10995  10593  10540   -398   -353    187       N  
ATOM   1523  CA  PHE A 213      99.336 285.259 188.334  1.00 83.96           C  
ANISOU 1523  CA  PHE A 213    10932  10529  10439   -398   -344    190       C  
ATOM   1524  C   PHE A 213      98.322 285.705 187.290  1.00 94.52           C  
ANISOU 1524  C   PHE A 213    12222  11918  11772   -361   -265    161       C  
ATOM   1525  O   PHE A 213      98.379 285.275 186.131  1.00 89.62           O  
ANISOU 1525  O   PHE A 213    11512  11338  11200   -335   -251    143       O  
ATOM   1526  CB  PHE A 213     100.745 285.551 187.825  1.00 80.01           C  
ANISOU 1526  CB  PHE A 213    10376  10033   9991   -406   -405    206       C  
ATOM   1527  CG  PHE A 213     100.889 286.945 187.233  1.00 79.26           C  
ANISOU 1527  CG  PHE A 213    10278   9962   9878   -398   -385    202       C  
ATOM   1528  CD1 PHE A 213     100.654 288.070 188.012  1.00 82.77           C  
ANISOU 1528  CD1 PHE A 213    10818  10380  10251   -419   -384    214       C  
ATOM   1529  CD2 PHE A 213     101.230 287.131 185.900  1.00 72.57           C  
ANISOU 1529  CD2 PHE A 213     9339   9157   9079   -370   -363    186       C  
ATOM   1530  CE1 PHE A 213     100.768 289.354 187.472  1.00 78.16           C  
ANISOU 1530  CE1 PHE A 213    10232   9819   9648   -411   -364    210       C  
ATOM   1531  CE2 PHE A 213     101.347 288.411 185.358  1.00 67.65           C  
ANISOU 1531  CE2 PHE A 213     8715   8554   8436   -363   -344    180       C  
ATOM   1532  CZ  PHE A 213     101.115 289.521 186.144  1.00 64.61           C  
ANISOU 1532  CZ  PHE A 213     8418   8148   7982   -382   -346    192       C  
ATOM   1533  N   ASN A 214      97.421 286.595 187.697  1.00106.38           N  
ANISOU 1533  N   ASN A 214    13790  13413  13217   -360   -215    159       N  
ATOM   1534  CA  ASN A 214      96.402 287.180 186.846  1.00114.23           C  
ANISOU 1534  CA  ASN A 214    14749  14446  14207   -328   -145    139       C  
ATOM   1535  C   ASN A 214      96.674 288.666 186.648  1.00115.99           C  
ANISOU 1535  C   ASN A 214    14998  14677  14397   -330   -139    143       C  
ATOM   1536  O   ASN A 214      97.186 289.330 187.552  1.00123.50           O  
ANISOU 1536  O   ASN A 214    16031  15589  15305   -359   -168    164       O  
ATOM   1537  CB  ASN A 214      95.009 287.003 187.461  1.00118.32           C  
ANISOU 1537  CB  ASN A 214    15314  14945  14698   -322    -80    136       C  
ATOM   1538  CG  ASN A 214      93.914 287.001 186.422  1.00120.28           C  
ANISOU 1538  CG  ASN A 214    15491  15235  14976   -287    -22    118       C  
ATOM   1539  OD1 ASN A 214      94.008 286.303 185.413  1.00122.55           O  
ANISOU 1539  OD1 ASN A 214    15696  15558  15310   -271    -35    102       O  
ATOM   1540  ND2 ASN A 214      92.872 287.788 186.655  1.00119.40           N  
ANISOU 1540  ND2 ASN A 214    15414  15112  14839   -277     42    121       N  
ATOM   1541  N   PRO A 215      96.344 289.224 185.486  1.00109.58           N  
ANISOU 1541  N   PRO A 215    14125  13910  13601   -303   -105    125       N  
ATOM   1542  CA  PRO A 215      96.498 290.674 185.304  1.00109.59           C  
ANISOU 1542  CA  PRO A 215    14153  13918  13566   -303    -92    128       C  
ATOM   1543  C   PRO A 215      95.483 291.488 186.100  1.00113.39           C  
ANISOU 1543  C   PRO A 215    14718  14373  13991   -305    -34    137       C  
ATOM   1544  O   PRO A 215      95.376 292.706 185.914  1.00112.99           O  
ANISOU 1544  O   PRO A 215    14691  14331  13909   -300     -9    138       O  
ATOM   1545  CB  PRO A 215      96.307 290.854 183.793  1.00106.36           C  
ANISOU 1545  CB  PRO A 215    13657  13562  13193   -271    -69    104       C  
ATOM   1546  CG  PRO A 215      95.494 289.671 183.366  1.00105.06           C  
ANISOU 1546  CG  PRO A 215    13441  13410  13065   -254    -48     90       C  
ATOM   1547  CD  PRO A 215      95.972 288.546 184.233  1.00109.60           C  
ANISOU 1547  CD  PRO A 215    14035  13955  13653   -274    -86    102       C  
ATOM   1548  N   LEU A 216      94.739 290.833 186.996  1.00109.10           N  
ANISOU 1548  N   LEU A 216    14223  13795  13436   -311     -7    144       N  
ATOM   1549  CA  LEU A 216      93.727 291.501 187.807  1.00100.77           C  
ANISOU 1549  CA  LEU A 216    13251  12702  12333   -312     62    155       C  
ATOM   1550  C   LEU A 216      93.961 291.318 189.300  1.00 94.52           C  
ANISOU 1550  C   LEU A 216    12581  11841  11490   -348     48    177       C  
ATOM   1551  O   LEU A 216      93.019 291.452 190.086  1.00 88.34           O  
ANISOU 1551  O   LEU A 216    11873  11014  10677   -348    116    185       O  
ATOM   1552  CB  LEU A 216      92.324 291.013 187.438  1.00 97.33           C  
ANISOU 1552  CB  LEU A 216    12767  12279  11936   -282    132    147       C  
ATOM   1553  CG  LEU A 216      91.708 291.540 186.140  1.00 91.92           C  
ANISOU 1553  CG  LEU A 216    11994  11645  11287   -250    163    133       C  
ATOM   1554  CD1 LEU A 216      90.325 290.950 185.964  1.00 88.89           C  
ANISOU 1554  CD1 LEU A 216    11568  11260  10948   -228    221    133       C  
ATOM   1555  CD2 LEU A 216      91.650 293.070 186.119  1.00 90.01           C  
ANISOU 1555  CD2 LEU A 216    11794  11401  11003   -247    196    140       C  
ATOM   1556  N   ASP A 217      95.187 291.006 189.712  1.00105.20           N  
ANISOU 1556  N   ASP A 217    13959  13175  12836   -379    -37    187       N  
ATOM   1557  CA  ASP A 217      95.501 290.991 191.133  1.00120.62           C  
ANISOU 1557  CA  ASP A 217    16045  15055  14731   -419    -64    211       C  
ATOM   1558  C   ASP A 217      95.678 292.425 191.642  1.00123.82           C  
ANISOU 1558  C   ASP A 217    16553  15427  15065   -439    -53    227       C  
ATOM   1559  O   ASP A 217      95.976 293.337 190.863  1.00123.80           O  
ANISOU 1559  O   ASP A 217    16505  15465  15068   -427    -54    222       O  
ATOM   1560  CB  ASP A 217      96.751 290.144 191.391  1.00123.37           C  
ANISOU 1560  CB  ASP A 217    16380  15390  15105   -448   -169    222       C  
ATOM   1561  CG  ASP A 217      97.921 290.533 190.511  1.00124.03           C  
ANISOU 1561  CG  ASP A 217    16381  15514  15229   -448   -234    223       C  
ATOM   1562  OD1 ASP A 217      97.689 291.147 189.451  1.00125.83           O  
ANISOU 1562  OD1 ASP A 217    16537  15796  15478   -417   -196    206       O  
ATOM   1563  OD2 ASP A 217      99.074 290.219 190.878  1.00122.49           O  
ANISOU 1563  OD2 ASP A 217    16194  15293  15052   -478   -324    244       O  
ATOM   1564  N   PRO A 218      95.476 292.658 192.946  1.00118.18           N  
ANISOU 1564  N   PRO A 218    15988  14635  14280   -471    -38    247       N  
ATOM   1565  CA  PRO A 218      95.457 294.044 193.452  1.00115.72           C  
ANISOU 1565  CA  PRO A 218    15789  14286  13892   -489     -9    263       C  
ATOM   1566  C   PRO A 218      96.762 294.797 193.262  1.00111.02           C  
ANISOU 1566  C   PRO A 218    15197  13700  13284   -516   -102    276       C  
ATOM   1567  O   PRO A 218      96.785 296.015 193.476  1.00110.05           O  
ANISOU 1567  O   PRO A 218    15151  13559  13103   -528    -80    287       O  
ATOM   1568  CB  PRO A 218      95.131 293.871 194.941  1.00117.25           C  
ANISOU 1568  CB  PRO A 218    16154  14383  14014   -525     12    283       C  
ATOM   1569  CG  PRO A 218      95.570 292.476 195.260  1.00115.66           C  
ANISOU 1569  CG  PRO A 218    15931  14169  13847   -541    -57    283       C  
ATOM   1570  CD  PRO A 218      95.258 291.683 194.029  1.00113.85           C  
ANISOU 1570  CD  PRO A 218    15524  14024  13711   -494    -42    256       C  
ATOM   1571  N   PHE A 219      97.846 294.116 192.891  1.00106.11           N  
ANISOU 1571  N   PHE A 219    14496  13104  12719   -527   -200    279       N  
ATOM   1572  CA  PHE A 219      99.085 294.811 192.561  1.00103.42           C  
ANISOU 1572  CA  PHE A 219    14132  12775  12387   -548   -284    293       C  
ATOM   1573  C   PHE A 219      98.957 295.529 191.224  1.00102.43           C  
ANISOU 1573  C   PHE A 219    13896  12726  12298   -507   -240    270       C  
ATOM   1574  O   PHE A 219      99.276 296.719 191.112  1.00 93.04           O  
ANISOU 1574  O   PHE A 219    12740  11539  11072   -515   -242    277       O  
ATOM   1575  CB  PHE A 219     100.244 293.812 192.529  1.00 99.68           C  
ANISOU 1575  CB  PHE A 219    13595  12298  11980   -568   -392    306       C  
ATOM   1576  CG  PHE A 219     101.602 294.432 192.733  1.00 95.73           C  
ANISOU 1576  CG  PHE A 219    13117  11773  11483   -608   -496    337       C  
ATOM   1577  CD1 PHE A 219     102.366 294.096 193.832  1.00 94.09           C  
ANISOU 1577  CD1 PHE A 219    13002  11491  11256   -663   -595    373       C  
ATOM   1578  CD2 PHE A 219     102.117 295.338 191.825  1.00 95.55           C  
ANISOU 1578  CD2 PHE A 219    13024  11796  11486   -594   -499    333       C  
ATOM   1579  CE1 PHE A 219     103.614 294.649 194.022  1.00 90.74           C  
ANISOU 1579  CE1 PHE A 219    12593  11039  10846   -703   -700    408       C  
ATOM   1580  CE2 PHE A 219     103.366 295.894 192.015  1.00 91.00           C  
ANISOU 1580  CE2 PHE A 219    12462  11193  10921   -632   -596    365       C  
ATOM   1581  CZ  PHE A 219     104.114 295.544 193.114  1.00 88.11           C  
ANISOU 1581  CZ  PHE A 219    12182  10752  10543   -687   -699    404       C  
ATOM   1582  N   VAL A 220      98.490 294.813 190.197  1.00107.13           N  
ANISOU 1582  N   VAL A 220    14364  13380  12959   -464   -203    242       N  
ATOM   1583  CA  VAL A 220      98.321 295.405 188.871  1.00105.51           C  
ANISOU 1583  CA  VAL A 220    14058  13243  12787   -426   -164    219       C  
ATOM   1584  C   VAL A 220      97.270 296.510 188.912  1.00 99.66           C  
ANISOU 1584  C   VAL A 220    13372  12502  11991   -409    -75    214       C  
ATOM   1585  O   VAL A 220      97.457 297.595 188.350  1.00 90.92           O  
ANISOU 1585  O   VAL A 220    12254  11422  10869   -400    -63    209       O  
ATOM   1586  CB  VAL A 220      97.960 294.315 187.843  1.00102.76           C  
ANISOU 1586  CB  VAL A 220    13584  12946  12515   -389   -145    193       C  
ATOM   1587  CG1 VAL A 220      97.577 294.938 186.502  1.00 98.01           C  
ANISOU 1587  CG1 VAL A 220    12898  12404  11936   -351    -98    168       C  
ATOM   1588  CG2 VAL A 220      99.120 293.333 187.670  1.00 96.46           C  
ANISOU 1588  CG2 VAL A 220    12724  12148  11778   -402   -227    200       C  
ATOM   1589  N   LEU A 221      96.151 296.252 189.588  1.00103.16           N  
ANISOU 1589  N   LEU A 221    13877  12913  12408   -404     -6    216       N  
ATOM   1590  CA  LEU A 221      95.077 297.232 189.662  1.00102.47           C  
ANISOU 1590  CA  LEU A 221    13836  12818  12280   -385     90    216       C  
ATOM   1591  C   LEU A 221      95.439 298.448 190.511  1.00105.38           C  
ANISOU 1591  C   LEU A 221    14339  13136  12564   -418     89    238       C  
ATOM   1592  O   LEU A 221      94.704 299.442 190.476  1.00115.43           O  
ANISOU 1592  O   LEU A 221    15650  14404  13803   -402    168    239       O  
ATOM   1593  CB  LEU A 221      93.810 296.561 190.192  1.00100.82           C  
ANISOU 1593  CB  LEU A 221    13652  12576  12078   -371    168    217       C  
ATOM   1594  CG  LEU A 221      93.407 295.293 189.433  1.00 97.00           C  
ANISOU 1594  CG  LEU A 221    13045  12135  11674   -344    165    197       C  
ATOM   1595  CD1 LEU A 221      92.072 294.756 189.924  1.00 97.20           C  
ANISOU 1595  CD1 LEU A 221    13092  12128  11713   -328    250    201       C  
ATOM   1596  CD2 LEU A 221      93.365 295.555 187.940  1.00 94.87           C  
ANISOU 1596  CD2 LEU A 221    12648  11940  11457   -310    163    176       C  
ATOM   1597  N   SER A 222      96.541 298.400 191.269  1.00 91.44           N  
ANISOU 1597  N   SER A 222    12649  11329  10765   -464      1    258       N  
ATOM   1598  CA  SER A 222      97.071 299.588 191.935  1.00 77.37           C  
ANISOU 1598  CA  SER A 222    10991   9503   8905   -499    -19    280       C  
ATOM   1599  C   SER A 222      98.069 300.332 191.060  1.00 77.33           C  
ANISOU 1599  C   SER A 222    10913   9547   8920   -499    -78    276       C  
ATOM   1600  O   SER A 222      98.084 301.569 191.053  1.00 76.47           O  
ANISOU 1600  O   SER A 222    10859   9435   8760   -503    -53    282       O  
ATOM   1601  CB  SER A 222      97.748 299.222 193.259  1.00 74.48           C  
ANISOU 1601  CB  SER A 222    10757   9054   8487   -557    -94    310       C  
ATOM   1602  OG  SER A 222      96.811 298.755 194.206  1.00 70.50           O  
ANISOU 1602  OG  SER A 222    10355   8489   7944   -562    -27    315       O  
ATOM   1603  N   ILE A 223      98.913 299.597 190.330  1.00 71.79           N  
ANISOU 1603  N   ILE A 223    10093   8887   8296   -494   -151    268       N  
ATOM   1604  CA  ILE A 223      99.851 300.225 189.406  1.00 71.01           C  
ANISOU 1604  CA  ILE A 223     9916   8833   8231   -488   -196    263       C  
ATOM   1605  C   ILE A 223      99.114 301.101 188.401  1.00 69.70           C  
ANISOU 1605  C   ILE A 223     9698   8724   8063   -445   -112    237       C  
ATOM   1606  O   ILE A 223      99.633 302.139 187.979  1.00 64.19           O  
ANISOU 1606  O   ILE A 223     8998   8044   7349   -448   -123    237       O  
ATOM   1607  CB  ILE A 223     100.713 299.153 188.707  1.00 68.95           C  
ANISOU 1607  CB  ILE A 223     9530   8604   8065   -482   -263    257       C  
ATOM   1608  CG1 ILE A 223     102.108 299.098 189.326  1.00 72.13           C  
ANISOU 1608  CG1 ILE A 223     9964   8961   8481   -530   -377    292       C  
ATOM   1609  CG2 ILE A 223     100.811 299.407 187.211  1.00 66.95           C  
ANISOU 1609  CG2 ILE A 223     9149   8421   7868   -440   -235    229       C  
ATOM   1610  CD1 ILE A 223     102.099 298.921 190.815  1.00 78.54           C  
ANISOU 1610  CD1 ILE A 223    10919   9693   9228   -578   -417    323       C  
ATOM   1611  N   LYS A 224      97.889 300.718 188.019  1.00 73.63           N  
ANISOU 1611  N   LYS A 224    10155   9245   8578   -408    -30    217       N  
ATOM   1612  CA  LYS A 224      97.133 301.515 187.055  1.00 75.19           C  
ANISOU 1612  CA  LYS A 224    10300   9489   8778   -368     42    196       C  
ATOM   1613  C   LYS A 224      96.739 302.871 187.626  1.00 74.96           C  
ANISOU 1613  C   LYS A 224    10380   9431   8669   -377     95    210       C  
ATOM   1614  O   LYS A 224      96.569 303.839 186.873  1.00 77.71           O  
ANISOU 1614  O   LYS A 224    10699   9815   9011   -356    129    198       O  
ATOM   1615  CB  LYS A 224      95.879 300.765 186.609  1.00 75.96           C  
ANISOU 1615  CB  LYS A 224    10333   9609   8920   -331    109    180       C  
ATOM   1616  CG  LYS A 224      96.103 299.616 185.638  1.00 72.03           C  
ANISOU 1616  CG  LYS A 224     9711   9155   8502   -312     73    159       C  
ATOM   1617  CD  LYS A 224      94.822 298.801 185.533  1.00 67.52           C  
ANISOU 1617  CD  LYS A 224     9103   8587   7964   -286    131    151       C  
ATOM   1618  CE  LYS A 224      94.753 298.017 184.249  1.00 57.20           C  
ANISOU 1618  CE  LYS A 224     7675   7333   6728   -259    116    127       C  
ATOM   1619  NZ  LYS A 224      93.368 297.521 184.041  1.00 52.22           N  
ANISOU 1619  NZ  LYS A 224     7008   6705   6127   -233    175    123       N  
ATOM   1620  N   VAL A 225      96.588 302.958 188.945  1.00 67.82           N  
ANISOU 1620  N   VAL A 225     9610   8457   7703   -410    105    235       N  
ATOM   1621  CA  VAL A 225      96.140 304.193 189.573  1.00 65.35           C  
ANISOU 1621  CA  VAL A 225     9417   8104   7308   -420    167    251       C  
ATOM   1622  C   VAL A 225      97.295 305.149 189.866  1.00 63.88           C  
ANISOU 1622  C   VAL A 225     9304   7901   7067   -459     99    267       C  
ATOM   1623  O   VAL A 225      97.102 306.367 189.849  1.00 66.30           O  
ANISOU 1623  O   VAL A 225     9666   8204   7319   -456    144    270       O  
ATOM   1624  CB  VAL A 225      95.345 303.842 190.836  1.00 63.87           C  
ANISOU 1624  CB  VAL A 225     9353   7839   7075   -436    225    270       C  
ATOM   1625  CG1 VAL A 225      94.888 305.094 191.569  1.00 48.69           C  
ANISOU 1625  CG1 VAL A 225     7574   5862   5064   -448    300    289       C  
ATOM   1626  CG2 VAL A 225      94.159 302.963 190.441  1.00 64.93           C  
ANISOU 1626  CG2 VAL A 225     9401   7995   7276   -394    297    255       C  
ATOM   1627  N   PHE A 226      98.498 304.637 190.113  1.00 66.95           N  
ANISOU 1627  N   PHE A 226     9689   8277   7473   -494    -11    279       N  
ATOM   1628  CA  PHE A 226      99.706 305.464 190.131  1.00 72.30           C  
ANISOU 1628  CA  PHE A 226    10395   8948   8126   -528    -91    295       C  
ATOM   1629  C   PHE A 226     100.836 304.774 189.387  1.00 67.08           C  
ANISOU 1629  C   PHE A 226     9606   8325   7554   -529   -184    290       C  
ATOM   1630  O   PHE A 226     101.751 304.208 189.998  1.00 62.83           O  
ANISOU 1630  O   PHE A 226     9093   7748   7033   -569   -278    315       O  
ATOM   1631  CB  PHE A 226     100.150 305.808 191.552  1.00 83.48           C  
ANISOU 1631  CB  PHE A 226    11986  10275   9456   -589   -140    333       C  
ATOM   1632  CG  PHE A 226      99.445 305.070 192.631  1.00101.73           C  
ANISOU 1632  CG  PHE A 226    14400  12522  11732   -605   -108    344       C  
ATOM   1633  CD1 PHE A 226      99.746 303.743 192.895  1.00107.34           C  
ANISOU 1633  CD1 PHE A 226    15073  13219  12494   -616   -169    348       C  
ATOM   1634  CD2 PHE A 226      98.533 305.731 193.441  1.00107.99           C  
ANISOU 1634  CD2 PHE A 226    15339  13257  12437   -611    -16    355       C  
ATOM   1635  CE1 PHE A 226      99.112 303.068 193.916  1.00110.60           C  
ANISOU 1635  CE1 PHE A 226    15587  13567  12869   -632   -139    358       C  
ATOM   1636  CE2 PHE A 226      97.897 305.072 194.463  1.00112.56           C  
ANISOU 1636  CE2 PHE A 226    16022  13766  12980   -626     22    366       C  
ATOM   1637  CZ  PHE A 226      98.187 303.733 194.704  1.00114.34           C  
ANISOU 1637  CZ  PHE A 226    16207  13981  13255   -637    -42    367       C  
ATOM   1638  N   PRO A 227     100.842 304.860 188.051  1.00 57.12           N  
ANISOU 1638  N   PRO A 227     8213   7135   6353   -486   -159    260       N  
ATOM   1639  CA  PRO A 227     101.878 304.174 187.263  1.00 55.82           C  
ANISOU 1639  CA  PRO A 227     7926   7003   6280   -482   -229    255       C  
ATOM   1640  C   PRO A 227     103.282 304.717 187.464  1.00 54.16           C  
ANISOU 1640  C   PRO A 227     7732   6769   6079   -521   -322    282       C  
ATOM   1641  O   PRO A 227     104.228 304.150 186.901  1.00 63.67           O  
ANISOU 1641  O   PRO A 227     8837   7986   7367   -521   -380    284       O  
ATOM   1642  CB  PRO A 227     101.416 304.395 185.812  1.00 56.66           C  
ANISOU 1642  CB  PRO A 227     7921   7181   6428   -429   -164    216       C  
ATOM   1643  CG  PRO A 227      99.994 304.881 185.912  1.00 57.22           C  
ANISOU 1643  CG  PRO A 227     8039   7258   6443   -404    -67    204       C  
ATOM   1644  CD  PRO A 227      99.911 305.618 187.197  1.00 54.05           C  
ANISOU 1644  CD  PRO A 227     7787   6796   5953   -441    -65    233       C  
ATOM   1645  N   PHE A 228     103.457 305.782 188.247  1.00 43.72           N  
ANISOU 1645  N   PHE A 228     6531   5405   4675   -557   -338    305       N  
ATOM   1646  CA  PHE A 228     104.778 306.350 188.490  1.00 50.30           C  
ANISOU 1646  CA  PHE A 228     7386   6210   5517   -600   -435    337       C  
ATOM   1647  C   PHE A 228     105.596 305.542 189.483  1.00 49.63           C  
ANISOU 1647  C   PHE A 228     7342   6059   5455   -652   -545    378       C  
ATOM   1648  O   PHE A 228     106.737 305.914 189.788  1.00 57.37           O  
ANISOU 1648  O   PHE A 228     8341   7005   6454   -694   -642    413       O  
ATOM   1649  CB  PHE A 228     104.651 307.795 188.978  1.00 57.40           C  
ANISOU 1649  CB  PHE A 228     8411   7085   6314   -623   -416    349       C  
ATOM   1650  CG  PHE A 228     103.691 307.980 190.132  1.00 65.39           C  
ANISOU 1650  CG  PHE A 228     9581   8042   7222   -643   -368    360       C  
ATOM   1651  CD1 PHE A 228     102.428 308.500 189.916  1.00 68.72           C  
ANISOU 1651  CD1 PHE A 228    10030   8487   7593   -604   -247    335       C  
ATOM   1652  CD2 PHE A 228     104.062 307.661 191.439  1.00 72.32           C  
ANISOU 1652  CD2 PHE A 228    10585   8837   8055   -701   -442    399       C  
ATOM   1653  CE1 PHE A 228     101.553 308.702 190.980  1.00 72.02           C  
ANISOU 1653  CE1 PHE A 228    10596   8846   7922   -621   -189    348       C  
ATOM   1654  CE2 PHE A 228     103.181 307.846 192.508  1.00 66.25           C  
ANISOU 1654  CE2 PHE A 228     9978   8007   7187   -720   -387    409       C  
ATOM   1655  CZ  PHE A 228     101.934 308.375 192.279  1.00 63.51           C  
ANISOU 1655  CZ  PHE A 228     9654   7682   6793   -678   -255    384       C  
ATOM   1656  N   LEU A 229     105.034 304.461 189.997  1.00 49.21           N  
ANISOU 1656  N   LEU A 229     7306   5985   5405   -651   -536    376       N  
ATOM   1657  CA  LEU A 229     105.771 303.596 190.900  1.00 53.09           C  
ANISOU 1657  CA  LEU A 229     7834   6415   5924   -698   -641    414       C  
ATOM   1658  C   LEU A 229     106.687 302.630 190.161  1.00 51.48           C  
ANISOU 1658  C   LEU A 229     7473   6237   5850   -685   -700    416       C  
ATOM   1659  O   LEU A 229     107.746 302.270 190.693  1.00 53.07           O  
ANISOU 1659  O   LEU A 229     7678   6388   6098   -728   -812    457       O  
ATOM   1660  CB  LEU A 229     104.786 302.840 191.789  1.00 50.30           C  
ANISOU 1660  CB  LEU A 229     7570   6024   5516   -702   -602    410       C  
ATOM   1661  CG  LEU A 229     104.132 303.795 192.791  1.00 57.32           C  
ANISOU 1661  CG  LEU A 229     8645   6858   6277   -731   -561    423       C  
ATOM   1662  CD1 LEU A 229     103.337 303.045 193.820  1.00 53.10           C  
ANISOU 1662  CD1 LEU A 229     8219   6267   5691   -745   -533    427       C  
ATOM   1663  CD2 LEU A 229     105.190 304.679 193.449  1.00 56.94           C  
ANISOU 1663  CD2 LEU A 229     8697   6752   6186   -793   -664    465       C  
ATOM   1664  N   THR A 230     106.321 302.228 188.943  1.00 49.91           N  
ANISOU 1664  N   THR A 230     7142   6108   5713   -627   -627    377       N  
ATOM   1665  CA  THR A 230     107.091 301.222 188.205  1.00 46.67           C  
ANISOU 1665  CA  THR A 230     6591   5718   5425   -610   -663    377       C  
ATOM   1666  C   THR A 230     108.587 301.524 188.148  1.00 44.25           C  
ANISOU 1666  C   THR A 230     6238   5381   5193   -642   -761    416       C  
ATOM   1667  O   THR A 230     109.378 300.616 188.442  1.00 52.13           O  
ANISOU 1667  O   THR A 230     7191   6344   6271   -663   -840    447       O  
ATOM   1668  CB  THR A 230     106.480 301.048 186.803  1.00 49.04           C  
ANISOU 1668  CB  THR A 230     6778   6093   5763   -546   -564    327       C  
ATOM   1669  OG1 THR A 230     105.070 300.797 186.917  1.00 47.81           O  
ANISOU 1669  OG1 THR A 230     6662   5957   5545   -521   -481    298       O  
ATOM   1670  CG2 THR A 230     107.109 299.863 186.090  1.00 48.96           C  
ANISOU 1670  CG2 THR A 230     6639   6096   5870   -527   -584    325       C  
ATOM   1671  N   PRO A 231     109.046 302.746 187.835  1.00 44.91           N  
ANISOU 1671  N   PRO A 231     6331   5472   5260   -649   -766    421       N  
ATOM   1672  CA  PRO A 231     110.503 302.998 187.872  1.00 44.91           C  
ANISOU 1672  CA  PRO A 231     6287   5434   5342   -684   -867    466       C  
ATOM   1673  C   PRO A 231     111.153 302.672 189.207  1.00 52.09           C  
ANISOU 1673  C   PRO A 231     7281   6262   6250   -751   -994    524       C  
ATOM   1674  O   PRO A 231     112.271 302.145 189.234  1.00 55.73           O  
ANISOU 1674  O   PRO A 231     7666   6687   6821   -773  -1083    564       O  
ATOM   1675  CB  PRO A 231     110.610 304.498 187.565  1.00 44.50           C  
ANISOU 1675  CB  PRO A 231     6273   5399   5235   -686   -844    460       C  
ATOM   1676  CG  PRO A 231     109.397 304.823 186.820  1.00 48.76           C  
ANISOU 1676  CG  PRO A 231     6809   6005   5713   -633   -717    404       C  
ATOM   1677  CD  PRO A 231     108.309 303.919 187.320  1.00 41.94           C  
ANISOU 1677  CD  PRO A 231     5990   5141   4806   -622   -677    387       C  
ATOM   1678  N   ILE A 232     110.507 303.020 190.321  1.00 49.90           N  
ANISOU 1678  N   ILE A 232     7164   5944   5851   -786  -1005    532       N  
ATOM   1679  CA  ILE A 232     111.087 302.710 191.618  1.00 51.81           C  
ANISOU 1679  CA  ILE A 232     7506   6099   6080   -854  -1131    587       C  
ATOM   1680  C   ILE A 232     111.130 301.206 191.812  1.00 47.01           C  
ANISOU 1680  C   ILE A 232     6840   5476   5543   -849  -1160    593       C  
ATOM   1681  O   ILE A 232     112.165 300.638 192.175  1.00 51.43           O  
ANISOU 1681  O   ILE A 232     7362   5986   6191   -886  -1274    641       O  
ATOM   1682  CB  ILE A 232     110.304 303.395 192.751  1.00 55.96           C  
ANISOU 1682  CB  ILE A 232     8235   6578   6449   -891  -1120    592       C  
ATOM   1683  CG1 ILE A 232     109.939 304.817 192.364  1.00 71.96           C  
ANISOU 1683  CG1 ILE A 232    10307   8637   8397   -878  -1049    571       C  
ATOM   1684  CG2 ILE A 232     111.132 303.403 194.017  1.00 65.39           C  
ANISOU 1684  CG2 ILE A 232     9549   7672   7624   -973  -1268    655       C  
ATOM   1685  CD1 ILE A 232     109.591 305.653 193.543  1.00 81.64           C  
ANISOU 1685  CD1 ILE A 232    11740   9797   9484   -930  -1067    593       C  
ATOM   1686  N   LEU A 233     110.004 300.543 191.550  1.00 47.34           N  
ANISOU 1686  N   LEU A 233     6871   5562   5554   -804  -1058    547       N  
ATOM   1687  CA  LEU A 233     109.922 299.101 191.723  1.00 46.43           C  
ANISOU 1687  CA  LEU A 233     6708   5438   5497   -796  -1074    547       C  
ATOM   1688  C   LEU A 233     110.979 298.396 190.891  1.00 46.17           C  
ANISOU 1688  C   LEU A 233     6504   5420   5618   -779  -1115    562       C  
ATOM   1689  O   LEU A 233     111.607 297.442 191.348  1.00 51.17           O  
ANISOU 1689  O   LEU A 233     7110   6009   6324   -804  -1198    597       O  
ATOM   1690  CB  LEU A 233     108.521 298.625 191.352  1.00 45.80           C  
ANISOU 1690  CB  LEU A 233     6623   5412   5368   -744   -946    492       C  
ATOM   1691  CG  LEU A 233     107.468 299.265 192.253  1.00 50.97           C  
ANISOU 1691  CG  LEU A 233     7447   6038   5880   -761   -897    484       C  
ATOM   1692  CD1 LEU A 233     106.050 298.996 191.795  1.00 50.60           C  
ANISOU 1692  CD1 LEU A 233     7386   6045   5796   -707   -763    433       C  
ATOM   1693  CD2 LEU A 233     107.677 298.750 193.666  1.00 51.85           C  
ANISOU 1693  CD2 LEU A 233     7689   6061   5950   -821   -988    523       C  
ATOM   1694  N   GLU A 234     111.213 298.872 189.673  1.00 52.80           N  
ANISOU 1694  N   GLU A 234     7233   6315   6513   -737  -1055    539       N  
ATOM   1695  CA  GLU A 234     112.207 298.208 188.845  1.00 58.97           C  
ANISOU 1695  CA  GLU A 234     7857   7103   7444   -718  -1076    553       C  
ATOM   1696  C   GLU A 234     113.610 298.495 189.342  1.00 55.46           C  
ANISOU 1696  C   GLU A 234     7399   6591   7081   -771  -1208    620       C  
ATOM   1697  O   GLU A 234     114.480 297.620 189.272  1.00 55.89           O  
ANISOU 1697  O   GLU A 234     7359   6615   7262   -777  -1267    654       O  
ATOM   1698  CB  GLU A 234     112.032 298.620 187.385  1.00 58.15           C  
ANISOU 1698  CB  GLU A 234     7651   7070   7372   -659   -968    508       C  
ATOM   1699  CG  GLU A 234     110.706 298.143 186.841  1.00 63.76           C  
ANISOU 1699  CG  GLU A 234     8360   7841   8026   -609   -853    449       C  
ATOM   1700  CD  GLU A 234     110.721 297.922 185.348  1.00 80.97           C  
ANISOU 1700  CD  GLU A 234    10415  10075  10276   -552   -765    411       C  
ATOM   1701  OE1 GLU A 234     111.192 298.822 184.620  1.00 82.24           O  
ANISOU 1701  OE1 GLU A 234    10538  10252  10459   -541   -743    406       O  
ATOM   1702  OE2 GLU A 234     110.260 296.843 184.907  1.00 91.28           O  
ANISOU 1702  OE2 GLU A 234    11667  11402  11611   -521   -718    387       O  
ATOM   1703  N   ALA A 235     113.839 299.694 189.882  1.00 49.53           N  
ANISOU 1703  N   ALA A 235     6745   5811   6262   -812  -1258    643       N  
ATOM   1704  CA  ALA A 235     115.111 299.978 190.528  1.00 51.75           C  
ANISOU 1704  CA  ALA A 235     7034   6018   6612   -873  -1401    714       C  
ATOM   1705  C   ALA A 235     115.414 299.011 191.664  1.00 52.87           C  
ANISOU 1705  C   ALA A 235     7228   6086   6773   -923  -1516    760       C  
ATOM   1706  O   ALA A 235     116.583 298.858 192.034  1.00 58.01           O  
ANISOU 1706  O   ALA A 235     7840   6674   7528   -967  -1642    825       O  
ATOM   1707  CB  ALA A 235     115.130 301.411 191.055  1.00 52.52           C  
ANISOU 1707  CB  ALA A 235     7258   6092   6605   -915  -1437    729       C  
ATOM   1708  N   LEU A 236     114.397 298.358 192.229  1.00 50.30           N  
ANISOU 1708  N   LEU A 236     6990   5764   6356   -918  -1479    732       N  
ATOM   1709  CA  LEU A 236     114.588 297.437 193.341  1.00 48.22           C  
ANISOU 1709  CA  LEU A 236     6795   5430   6097   -965  -1582    771       C  
ATOM   1710  C   LEU A 236     114.458 295.980 192.922  1.00 58.35           C  
ANISOU 1710  C   LEU A 236     7965   6738   7467   -925  -1545    754       C  
ATOM   1711  O   LEU A 236     114.352 295.110 193.793  1.00 61.39           O  
ANISOU 1711  O   LEU A 236     8411   7076   7838   -954  -1605    773       O  
ATOM   1712  CB  LEU A 236     113.593 297.739 194.466  1.00 38.95           C  
ANISOU 1712  CB  LEU A 236     5826   4223   4751   -998  -1575    759       C  
ATOM   1713  CG  LEU A 236     113.730 299.101 195.158  1.00 58.83           C  
ANISOU 1713  CG  LEU A 236     8494   6693   7164  -1052  -1628    785       C  
ATOM   1714  CD1 LEU A 236     112.620 299.301 196.181  1.00 52.58           C  
ANISOU 1714  CD1 LEU A 236     7907   5868   6203  -1075  -1590    766       C  
ATOM   1715  CD2 LEU A 236     115.095 299.247 195.822  1.00 63.47           C  
ANISOU 1715  CD2 LEU A 236     9098   7194   7825  -1126  -1808    864       C  
ATOM   1716  N   ASN A 237     114.456 295.704 191.611  1.00 57.73           N  
ANISOU 1716  N   ASN A 237     7733   6728   7473   -861  -1446    719       N  
ATOM   1717  CA  ASN A 237     114.318 294.353 191.049  1.00 64.52           C  
ANISOU 1717  CA  ASN A 237     8481   7616   8416   -817  -1395    699       C  
ATOM   1718  C   ASN A 237     113.040 293.668 191.498  1.00 57.27           C  
ANISOU 1718  C   ASN A 237     7650   6719   7393   -803  -1334    656       C  
ATOM   1719  O   ASN A 237     113.022 292.464 191.693  1.00 58.83           O  
ANISOU 1719  O   ASN A 237     7814   6904   7636   -799  -1349    661       O  
ATOM   1720  CB  ASN A 237     115.515 293.462 191.380  1.00 69.08           C  
ANISOU 1720  CB  ASN A 237     8980   8131   9138   -847  -1511    762       C  
ATOM   1721  CG  ASN A 237     116.638 293.616 190.387  1.00 84.29           C  
ANISOU 1721  CG  ASN A 237    10747  10059  11222   -826  -1510    787       C  
ATOM   1722  OD1 ASN A 237     116.635 294.530 189.561  1.00 85.14           O  
ANISOU 1722  OD1 ASN A 237    10818  10207  11322   -799  -1440    763       O  
ATOM   1723  ND2 ASN A 237     117.613 292.722 190.461  1.00 91.08           N  
ANISOU 1723  ND2 ASN A 237    11509  10870  12229   -838  -1583    838       N  
ATOM   1724  N   ILE A 238     111.968 294.417 191.653  1.00 62.61           N  
ANISOU 1724  N   ILE A 238     8432   7424   7933   -795  -1261    617       N  
ATOM   1725  CA  ILE A 238     110.674 293.849 191.989  1.00 60.77           C  
ANISOU 1725  CA  ILE A 238     8272   7212   7608   -776  -1186    576       C  
ATOM   1726  C   ILE A 238     109.927 293.565 190.697  1.00 60.90           C  
ANISOU 1726  C   ILE A 238     8181   7313   7644   -705  -1053    518       C  
ATOM   1727  O   ILE A 238     109.905 294.399 189.786  1.00 74.06           O  
ANISOU 1727  O   ILE A 238     9798   9026   9314   -675   -994    496       O  
ATOM   1728  CB  ILE A 238     109.883 294.801 192.896  1.00 63.09           C  
ANISOU 1728  CB  ILE A 238     8743   7479   7750   -806  -1172    570       C  
ATOM   1729  CG1 ILE A 238     110.417 294.700 194.329  1.00 73.95           C  
ANISOU 1729  CG1 ILE A 238    10251   8756   9090   -880  -1303    625       C  
ATOM   1730  CG2 ILE A 238     108.390 294.507 192.804  1.00 55.48           C  
ANISOU 1730  CG2 ILE A 238     7820   6557   6704   -765  -1048    517       C  
ATOM   1731  CD1 ILE A 238     110.169 295.916 195.166  1.00 76.60           C  
ANISOU 1731  CD1 ILE A 238    10760   9046   9299   -924  -1321    638       C  
ATOM   1732  N   THR A 239     109.328 292.385 190.600  1.00 56.52           N  
ANISOU 1732  N   THR A 239     7595   6777   7104   -679  -1011    494       N  
ATOM   1733  CA  THR A 239     108.553 292.034 189.424  1.00 58.91           C  
ANISOU 1733  CA  THR A 239     7810   7154   7421   -617   -894    442       C  
ATOM   1734  C   THR A 239     107.143 291.633 189.831  1.00 56.06           C  
ANISOU 1734  C   THR A 239     7525   6809   6968   -603   -824    407       C  
ATOM   1735  O   THR A 239     106.903 291.173 190.952  1.00 52.60           O  
ANISOU 1735  O   THR A 239     7181   6322   6484   -635   -865    423       O  
ATOM   1736  CB  THR A 239     109.238 290.912 188.626  1.00 58.73           C  
ANISOU 1736  CB  THR A 239     7646   7143   7526   -591   -896    445       C  
ATOM   1737  OG1 THR A 239     108.341 290.395 187.636  1.00 62.13           O  
ANISOU 1737  OG1 THR A 239     8018   7635   7953   -538   -789    395       O  
ATOM   1738  CG2 THR A 239     109.704 289.790 189.553  1.00 53.98           C  
ANISOU 1738  CG2 THR A 239     7059   6485   6967   -624   -983    482       C  
ATOM   1739  N   VAL A 240     106.193 291.867 188.924  1.00 58.64           N  
ANISOU 1739  N   VAL A 240     7816   7198   7268   -556   -717    361       N  
ATOM   1740  CA  VAL A 240     104.814 291.447 189.143  1.00 56.05           C  
ANISOU 1740  CA  VAL A 240     7536   6887   6874   -536   -642    329       C  
ATOM   1741  C   VAL A 240     104.635 289.951 188.938  1.00 56.35           C  
ANISOU 1741  C   VAL A 240     7507   6934   6967   -518   -634    318       C  
ATOM   1742  O   VAL A 240     103.578 289.403 189.272  1.00 60.48           O  
ANISOU 1742  O   VAL A 240     8071   7462   7448   -507   -585    298       O  
ATOM   1743  CB  VAL A 240     103.923 292.287 188.209  1.00 60.01           C  
ANISOU 1743  CB  VAL A 240     8016   7448   7339   -496   -544    290       C  
ATOM   1744  CG1 VAL A 240     103.960 291.717 186.786  1.00 53.00           C  
ANISOU 1744  CG1 VAL A 240     6996   6615   6527   -451   -498    262       C  
ATOM   1745  CG2 VAL A 240     102.499 292.413 188.768  1.00 61.67           C  
ANISOU 1745  CG2 VAL A 240     8314   7655   7461   -488   -473    272       C  
ATOM   1746  N   PHE A 241     105.638 289.276 188.414  1.00 54.76           N  
ANISOU 1746  N   PHE A 241     7208   6734   6866   -513   -676    332       N  
ATOM   1747  CA  PHE A 241     105.658 287.851 188.117  1.00 56.69           C  
ANISOU 1747  CA  PHE A 241     7380   6985   7175   -496   -670    325       C  
ATOM   1748  C   PHE A 241     106.129 287.039 189.324  1.00 68.05           C  
ANISOU 1748  C   PHE A 241     8869   8361   8624   -536   -758    361       C  
ATOM   1749  O   PHE A 241     106.943 287.517 190.120  1.00 68.40           O  
ANISOU 1749  O   PHE A 241     8967   8354   8669   -579   -846    402       O  
ATOM   1750  CB  PHE A 241     106.573 287.582 186.929  1.00 49.72           C  
ANISOU 1750  CB  PHE A 241     6370   6124   6399   -470   -664    326       C  
ATOM   1751  CG  PHE A 241     105.926 287.841 185.591  1.00 61.05           C  
ANISOU 1751  CG  PHE A 241     7749   7620   7828   -424   -567    282       C  
ATOM   1752  CD1 PHE A 241     105.939 289.110 185.032  1.00 53.79           C  
ANISOU 1752  CD1 PHE A 241     6832   6723   6882   -415   -538    272       C  
ATOM   1753  CD2 PHE A 241     105.310 286.806 184.892  1.00 58.48           C  
ANISOU 1753  CD2 PHE A 241     7372   7324   7523   -392   -510    253       C  
ATOM   1754  CE1 PHE A 241     105.347 289.344 183.810  1.00 57.03           C  
ANISOU 1754  CE1 PHE A 241     7199   7184   7286   -375   -457    233       C  
ATOM   1755  CE2 PHE A 241     104.714 287.028 183.670  1.00 48.95           C  
ANISOU 1755  CE2 PHE A 241     6124   6165   6308   -354   -432    216       C  
ATOM   1756  CZ  PHE A 241     104.731 288.300 183.125  1.00 58.25           C  
ANISOU 1756  CZ  PHE A 241     7309   7364   7460   -346   -407    205       C  
ATOM   1757  N   PRO A 242     105.633 285.793 189.492  1.00 74.37           N  
ANISOU 1757  N   PRO A 242     9659   9163   9434   -526   -741    348       N  
ATOM   1758  CA  PRO A 242     106.081 284.964 190.629  1.00 67.04           C  
ANISOU 1758  CA  PRO A 242     8781   8174   8517   -564   -826    382       C  
ATOM   1759  C   PRO A 242     107.556 284.604 190.545  1.00 69.27           C  
ANISOU 1759  C   PRO A 242     8986   8422   8911   -582   -915    426       C  
ATOM   1760  O   PRO A 242     107.933 283.642 189.872  1.00 69.87           O  
ANISOU 1760  O   PRO A 242     8958   8513   9075   -558   -902    424       O  
ATOM   1761  CB  PRO A 242     105.199 283.710 190.533  1.00 61.05           C  
ANISOU 1761  CB  PRO A 242     8004   7437   7754   -539   -770    352       C  
ATOM   1762  CG  PRO A 242     104.045 284.096 189.644  1.00 75.28           C  
ANISOU 1762  CG  PRO A 242     9785   9302   9515   -496   -660    305       C  
ATOM   1763  CD  PRO A 242     104.594 285.123 188.689  1.00 76.30           C  
ANISOU 1763  CD  PRO A 242     9854   9461   9674   -481   -647    304       C  
ATOM   1764  N   ARG A 243     108.391 285.368 191.254  1.00 77.56           N  
ANISOU 1764  N   ARG A 243    10088   9420   9961   -627  -1008    469       N  
ATOM   1765  CA  ARG A 243     109.838 285.260 191.089  1.00 82.22           C  
ANISOU 1765  CA  ARG A 243    10594   9976  10672   -645  -1093    518       C  
ATOM   1766  C   ARG A 243     110.336 283.865 191.445  1.00 79.16           C  
ANISOU 1766  C   ARG A 243    10162   9552  10362   -654  -1148    543       C  
ATOM   1767  O   ARG A 243     111.132 283.273 190.706  1.00 75.58           O  
ANISOU 1767  O   ARG A 243     9583   9102  10030   -633  -1148    559       O  
ATOM   1768  CB  ARG A 243     110.526 286.326 191.944  1.00 89.32           C  
ANISOU 1768  CB  ARG A 243    11576  10817  11544   -699  -1194    563       C  
ATOM   1769  CG  ARG A 243     111.997 286.552 191.645  1.00 99.84           C  
ANISOU 1769  CG  ARG A 243    12812  12116  13005   -716  -1276    616       C  
ATOM   1770  CD  ARG A 243     112.465 287.906 192.193  1.00113.37           C  
ANISOU 1770  CD  ARG A 243    14607  13792  14678   -761  -1349    649       C  
ATOM   1771  NE  ARG A 243     112.294 288.020 193.643  1.00121.40           N  
ANISOU 1771  NE  ARG A 243    15784  14741  15602   -821  -1440    675       N  
ATOM   1772  CZ  ARG A 243     112.536 289.125 194.342  1.00122.44           C  
ANISOU 1772  CZ  ARG A 243    16025  14828  15667   -870  -1508    703       C  
ATOM   1773  NH1 ARG A 243     112.956 290.221 193.726  1.00118.06           N  
ANISOU 1773  NH1 ARG A 243    15429  14296  15132   -863  -1496    707       N  
ATOM   1774  NH2 ARG A 243     112.355 289.137 195.657  1.00126.83           N  
ANISOU 1774  NH2 ARG A 243    16742  15315  16134   -926  -1587    727       N  
ATOM   1775  N   GLU A 244     109.860 283.314 192.563  1.00 80.04           N  
ANISOU 1775  N   GLU A 244    10378   9625  10407   -684  -1189    547       N  
ATOM   1776  CA  GLU A 244     110.323 282.001 192.999  1.00 78.21           C  
ANISOU 1776  CA  GLU A 244    10116   9356  10245   -696  -1249    573       C  
ATOM   1777  C   GLU A 244     109.879 280.905 192.033  1.00 75.87           C  
ANISOU 1777  C   GLU A 244     9716   9115   9995   -641  -1153    535       C  
ATOM   1778  O   GLU A 244     110.686 280.062 191.620  1.00 66.66           O  
ANISOU 1778  O   GLU A 244     8445   7938   8945   -630  -1174    558       O  
ATOM   1779  CB  GLU A 244     109.822 281.721 194.415  1.00 85.19           C  
ANISOU 1779  CB  GLU A 244    11153  10183  11031   -741  -1307    581       C  
ATOM   1780  CG  GLU A 244     110.668 282.376 195.486  1.00 99.29           C  
ANISOU 1780  CG  GLU A 244    13032  11885  12806   -808  -1444    639       C  
ATOM   1781  CD  GLU A 244     112.149 282.081 195.300  1.00110.16           C  
ANISOU 1781  CD  GLU A 244    14297  13224  14336   -825  -1548    700       C  
ATOM   1782  OE1 GLU A 244     112.524 280.886 195.249  1.00111.84           O  
ANISOU 1782  OE1 GLU A 244    14435  13423  14634   -817  -1571    714       O  
ATOM   1783  OE2 GLU A 244     112.934 283.049 195.186  1.00112.55           O  
ANISOU 1783  OE2 GLU A 244    14581  13506  14677   -847  -1603    734       O  
ATOM   1784  N   VAL A 245     108.598 280.909 191.652  1.00 74.28           N  
ANISOU 1784  N   VAL A 245     9544   8971   9709   -608  -1047    479       N  
ATOM   1785  CA  VAL A 245     108.085 279.873 190.757  1.00 75.14           C  
ANISOU 1785  CA  VAL A 245     9570   9129   9851   -561   -960    442       C  
ATOM   1786  C   VAL A 245     108.857 279.867 189.442  1.00 71.69           C  
ANISOU 1786  C   VAL A 245     8997   8720   9522   -527   -923    445       C  
ATOM   1787  O   VAL A 245     109.145 278.803 188.883  1.00 71.38           O  
ANISOU 1787  O   VAL A 245     8875   8687   9561   -503   -899    445       O  
ATOM   1788  CB  VAL A 245     106.573 280.058 190.529  1.00 75.21           C  
ANISOU 1788  CB  VAL A 245     9631   9189   9756   -534   -859    387       C  
ATOM   1789  CG1 VAL A 245     106.049 278.982 189.600  1.00 77.52           C  
ANISOU 1789  CG1 VAL A 245     9843   9529  10082   -490   -780    353       C  
ATOM   1790  CG2 VAL A 245     105.823 280.016 191.855  1.00 73.85           C  
ANISOU 1790  CG2 VAL A 245     9596   8979   9485   -566   -883    386       C  
ATOM   1791  N   ILE A 246     109.215 281.069 188.919  1.00 78.53           N  
ANISOU 1791  N   ILE A 246    10550   9132  10155   -814  -2324    569       N  
ATOM   1792  CA  ILE A 246     109.992 281.120 187.683  1.00 68.21           C  
ANISOU 1792  CA  ILE A 246     8946   7874   9097   -774  -2259    595       C  
ATOM   1793  C   ILE A 246     111.430 280.683 187.934  1.00 66.38           C  
ANISOU 1793  C   ILE A 246     8580   7515   9129   -818  -2477    699       C  
ATOM   1794  O   ILE A 246     112.047 280.028 187.085  1.00 58.99           O  
ANISOU 1794  O   ILE A 246     7399   6597   8419   -778  -2411    729       O  
ATOM   1795  CB  ILE A 246     109.935 282.529 187.065  1.00 61.36           C  
ANISOU 1795  CB  ILE A 246     8048   7052   8212   -765  -2187    572       C  
ATOM   1796  CG1 ILE A 246     108.520 282.884 186.595  1.00 67.33           C  
ANISOU 1796  CG1 ILE A 246     8885   7941   8757   -711  -1950    474       C  
ATOM   1797  CG2 ILE A 246     110.896 282.653 185.876  1.00 57.23           C  
ANISOU 1797  CG2 ILE A 246     7238   6547   7959   -734  -2136    610       C  
ATOM   1798  CD1 ILE A 246     108.404 284.363 186.317  1.00 69.51           C  
ANISOU 1798  CD1 ILE A 246     9196   8238   8975   -716  -1920    456       C  
ATOM   1799  N   SER A 247     112.010 281.059 189.093  1.00 67.69           N  
ANISOU 1799  N   SER A 247     8340   8124   9256   -565  -1073    561       N  
ATOM   1800  CA  SER A 247     113.364 280.631 189.436  1.00 79.08           C  
ANISOU 1800  CA  SER A 247     9716   9500  10833   -591  -1170    627       C  
ATOM   1801  C   SER A 247     113.504 279.113 189.360  1.00 76.52           C  
ANISOU 1801  C   SER A 247     9330   9163  10581   -574  -1160    633       C  
ATOM   1802  O   SER A 247     114.488 278.600 188.816  1.00 71.28           O  
ANISOU 1802  O   SER A 247     8553   8473  10058   -560  -1161    668       O  
ATOM   1803  CB  SER A 247     113.733 281.136 190.831  1.00 80.60           C  
ANISOU 1803  CB  SER A 247    10008   9628  10988   -655  -1307    674       C  
ATOM   1804  OG  SER A 247     115.068 280.792 191.151  1.00 86.92           O  
ANISOU 1804  OG  SER A 247    10738  10358  11928   -684  -1413    745       O  
ATOM   1805  N   PHE A 248     112.517 278.380 189.880  1.00 74.89           N  
ANISOU 1805  N   PHE A 248     9196   8973  10283   -574  -1144    601       N  
ATOM   1806  CA  PHE A 248     112.582 276.921 189.845  1.00 78.07           C  
ANISOU 1806  CA  PHE A 248     9551   9368  10746   -560  -1133    603       C  
ATOM   1807  C   PHE A 248     112.410 276.391 188.427  1.00 70.01           C  
ANISOU 1807  C   PHE A 248     8432   8395   9772   -502  -1009    568       C  
ATOM   1808  O   PHE A 248     113.158 275.513 187.986  1.00 68.40           O  
ANISOU 1808  O   PHE A 248     8134   8167   9686   -486   -998    593       O  
ATOM   1809  CB  PHE A 248     111.521 276.318 190.762  1.00 79.96           C  
ANISOU 1809  CB  PHE A 248     9900   9612  10871   -575  -1142    575       C  
ATOM   1810  CG  PHE A 248     111.489 274.820 190.726  1.00 92.73           C  
ANISOU 1810  CG  PHE A 248    11473  11224  12535   -559  -1126    573       C  
ATOM   1811  CD1 PHE A 248     112.433 274.077 191.431  1.00 93.43           C  
ANISOU 1811  CD1 PHE A 248    11537  11246  12715   -588  -1227    628       C  
ATOM   1812  CD2 PHE A 248     110.533 274.150 189.977  1.00 91.68           C  
ANISOU 1812  CD2 PHE A 248    11323  11149  12361   -516  -1016    518       C  
ATOM   1813  CE1 PHE A 248     112.417 272.698 191.397  1.00 88.71           C  
ANISOU 1813  CE1 PHE A 248    10899  10644  12162   -572  -1211    627       C  
ATOM   1814  CE2 PHE A 248     110.510 272.764 189.942  1.00 89.18           C  
ANISOU 1814  CE2 PHE A 248    10971  10828  12087   -502  -1001    516       C  
ATOM   1815  CZ  PHE A 248     111.455 272.040 190.654  1.00 87.96           C  
ANISOU 1815  CZ  PHE A 248    10792  10610  12019   -529  -1095    569       C  
ATOM   1816  N   LEU A 249     111.417 276.908 187.703  1.00 70.57           N  
ANISOU 1816  N   LEU A 249     8530   8530   9754   -473   -913    511       N  
ATOM   1817  CA  LEU A 249     111.159 276.441 186.345  1.00 71.18           C  
ANISOU 1817  CA  LEU A 249     8537   8650   9861   -423   -798    475       C  
ATOM   1818  C   LEU A 249     112.363 276.661 185.436  1.00 78.88           C  
ANISOU 1818  C   LEU A 249     9406   9599  10967   -406   -775    506       C  
ATOM   1819  O   LEU A 249     112.703 275.792 184.625  1.00 77.32           O  
ANISOU 1819  O   LEU A 249     9134   9395  10849   -376   -712    506       O  
ATOM   1820  CB  LEU A 249     109.924 277.140 185.785  1.00 69.51           C  
ANISOU 1820  CB  LEU A 249     8378   8501   9531   -402   -718    416       C  
ATOM   1821  CG  LEU A 249     108.571 276.519 186.127  1.00 73.60           C  
ANISOU 1821  CG  LEU A 249     8951   9058   9957   -390   -673    371       C  
ATOM   1822  CD1 LEU A 249     108.353 276.439 187.629  1.00 81.49           C  
ANISOU 1822  CD1 LEU A 249     9987  10021  10957   -417   -741    393       C  
ATOM   1823  CD2 LEU A 249     107.466 277.315 185.460  1.00 70.79           C  
ANISOU 1823  CD2 LEU A 249     8676   8740   9481   -393   -646    336       C  
ATOM   1824  N   THR A 250     113.017 277.821 185.546  1.00 86.64           N  
ANISOU 1824  N   THR A 250    10383  10562  11975   -424   -819    534       N  
ATOM   1825  CA  THR A 250     114.241 278.048 184.785  1.00 83.61           C  
ANISOU 1825  CA  THR A 250     9896  10143  11730   -411   -802    571       C  
ATOM   1826  C   THR A 250     115.323 277.052 185.185  1.00 85.43           C  
ANISOU 1826  C   THR A 250    10050  10307  12103   -422   -861    632       C  
ATOM   1827  O   THR A 250     115.917 276.385 184.330  1.00 77.01           O  
ANISOU 1827  O   THR A 250     8893   9220  11147   -391   -793    644       O  
ATOM   1828  CB  THR A 250     114.731 279.480 184.987  1.00 78.84           C  
ANISOU 1828  CB  THR A 250     9304   9526  11124   -434   -853    594       C  
ATOM   1829  OG1 THR A 250     114.668 279.801 186.380  1.00 92.22           O  
ANISOU 1829  OG1 THR A 250    11081  11194  12762   -485   -973    621       O  
ATOM   1830  CG2 THR A 250     113.875 280.454 184.216  1.00 79.65           C  
ANISOU 1830  CG2 THR A 250     9451   9691  11122   -410   -769    537       C  
ATOM   1831  N   LYS A 251     115.584 276.928 186.492  1.00 95.62           N  
ANISOU 1831  N   LYS A 251    11382  11556  13393   -469   -987    673       N  
ATOM   1832  CA  LYS A 251     116.643 276.038 186.952  1.00104.68           C  
ANISOU 1832  CA  LYS A 251    12457  12634  14682   -485  -1060    738       C  
ATOM   1833  C   LYS A 251     116.379 274.587 186.569  1.00100.32           C  
ANISOU 1833  C   LYS A 251    11868  12091  14159   -454   -992    720       C  
ATOM   1834  O   LYS A 251     117.326 273.794 186.515  1.00106.64           O  
ANISOU 1834  O   LYS A 251    12579  12837  15103   -450  -1009    770       O  
ATOM   1835  CB  LYS A 251     116.832 276.176 188.470  1.00120.88           C  
ANISOU 1835  CB  LYS A 251    14584  14639  16705   -546  -1215    781       C  
ATOM   1836  CG  LYS A 251     117.472 277.507 188.907  1.00131.56           C  
ANISOU 1836  CG  LYS A 251    15956  15958  18072   -585  -1305    822       C  
ATOM   1837  CD  LYS A 251     117.926 277.499 190.373  1.00135.69           C  
ANISOU 1837  CD  LYS A 251    16546  16412  18598   -651  -1474    880       C  
ATOM   1838  CE  LYS A 251     116.756 277.590 191.345  1.00136.38           C  
ANISOU 1838  CE  LYS A 251    16795  16522  18503   -678  -1502    839       C  
ATOM   1839  NZ  LYS A 251     117.212 277.715 192.762  1.00137.89           N  
ANISOU 1839  NZ  LYS A 251    17073  16635  18683   -748  -1668    896       N  
ATOM   1840  N   SER A 252     115.125 274.228 186.274  1.00 87.81           N  
ANISOU 1840  N   SER A 252    10347  10569  12447   -431   -913    653       N  
ATOM   1841  CA  SER A 252     114.765 272.873 185.862  1.00 84.56           C  
ANISOU 1841  CA  SER A 252     9912  10170  12047   -401   -844    630       C  
ATOM   1842  C   SER A 252     114.876 272.670 184.355  1.00 84.17           C  
ANISOU 1842  C   SER A 252     9793  10138  12049   -351   -709    606       C  
ATOM   1843  O   SER A 252     115.326 271.609 183.905  1.00 78.01           O  
ANISOU 1843  O   SER A 252     8949   9331  11361   -329   -662    622       O  
ATOM   1844  CB  SER A 252     113.339 272.537 186.310  1.00 80.82           C  
ANISOU 1844  CB  SER A 252     9542   9750  11417   -404   -830    573       C  
ATOM   1845  OG  SER A 252     113.257 272.415 187.717  1.00 85.21           O  
ANISOU 1845  OG  SER A 252    10168  10276  11931   -448   -944    596       O  
ATOM   1846  N   VAL A 253     114.449 273.664 183.571  1.00 80.97           N  
ANISOU 1846  N   VAL A 253     9410   9774  11582   -334   -644    567       N  
ATOM   1847  CA  VAL A 253     114.590 273.606 182.119  1.00 79.98           C  
ANISOU 1847  CA  VAL A 253     9235   9657  11498   -291   -518    545       C  
ATOM   1848  C   VAL A 253     116.058 273.674 181.713  1.00 79.16           C  
ANISOU 1848  C   VAL A 253     9025   9484  11569   -283   -508    605       C  
ATOM   1849  O   VAL A 253     116.441 273.161 180.654  1.00 80.55           O  
ANISOU 1849  O   VAL A 253     9149   9639  11820   -248   -404    603       O  
ATOM   1850  CB  VAL A 253     113.757 274.732 181.471  1.00 86.68           C  
ANISOU 1850  CB  VAL A 253    10141  10563  12233   -280   -464    491       C  
ATOM   1851  CG1 VAL A 253     114.073 274.879 179.992  1.00 89.01           C  
ANISOU 1851  CG1 VAL A 253    10393  10851  12575   -241   -345    475       C  
ATOM   1852  CG2 VAL A 253     112.274 274.461 181.655  1.00 86.89           C  
ANISOU 1852  CG2 VAL A 253    10254  10650  12109   -279   -449    434       C  
ATOM   1853  N   LYS A 254     116.906 274.295 182.538  1.00 82.65           N  
ANISOU 1853  N   LYS A 254     9438   9883  12081   -317   -615    661       N  
ATOM   1854  CA  LYS A 254     118.343 274.245 182.285  1.00 89.71           C  
ANISOU 1854  CA  LYS A 254    10219  10702  13164   -313   -619    729       C  
ATOM   1855  C   LYS A 254     118.836 272.806 182.211  1.00 98.47           C  
ANISOU 1855  C   LYS A 254    11264  11766  14385   -297   -591    760       C  
ATOM   1856  O   LYS A 254     119.627 272.457 181.328  1.00103.56           O  
ANISOU 1856  O   LYS A 254    11822  12363  15160   -266   -502    785       O  
ATOM   1857  CB  LYS A 254     119.099 275.017 183.369  1.00 91.59           C  
ANISOU 1857  CB  LYS A 254    10445  10898  13456   -361   -764    791       C  
ATOM   1858  CG  LYS A 254     120.624 274.883 183.316  1.00 93.21           C  
ANISOU 1858  CG  LYS A 254    10523  11014  13876   -364   -793    875       C  
ATOM   1859  CD  LYS A 254     121.267 275.538 184.539  1.00 99.80           C  
ANISOU 1859  CD  LYS A 254    11361  11804  14753   -421   -962    939       C  
ATOM   1860  CE  LYS A 254     122.748 275.197 184.673  1.00103.39           C  
ANISOU 1860  CE  LYS A 254    11685  12163  15435   -431  -1016   1033       C  
ATOM   1861  NZ  LYS A 254     123.608 275.947 183.719  1.00107.84           N  
ANISOU 1861  NZ  LYS A 254    12157  12694  16124   -407   -942   1059       N  
ATOM   1862  N   GLN A 255     118.362 271.948 183.117  1.00101.72           N  
ANISOU 1862  N   GLN A 255    11718  12187  14746   -317   -659    759       N  
ATOM   1863  CA  GLN A 255     118.842 270.570 183.141  1.00105.02           C  
ANISOU 1863  CA  GLN A 255    12074  12560  15269   -304   -643    791       C  
ATOM   1864  C   GLN A 255     118.345 269.787 181.932  1.00103.71           C  
ANISOU 1864  C   GLN A 255    11910  12418  15077   -256   -489    742       C  
ATOM   1865  O   GLN A 255     119.073 268.948 181.389  1.00106.35           O  
ANISOU 1865  O   GLN A 255    12167  12699  15540   -231   -421    774       O  
ATOM   1866  CB  GLN A 255     118.420 269.895 184.443  1.00110.02           C  
ANISOU 1866  CB  GLN A 255    12764  13197  15844   -340   -757    799       C  
ATOM   1867  CG  GLN A 255     119.073 270.501 185.675  1.00115.21           C  
ANISOU 1867  CG  GLN A 255    13423  13808  16545   -392   -919    859       C  
ATOM   1868  CD  GLN A 255     118.620 269.842 186.961  1.00120.40           C  
ANISOU 1868  CD  GLN A 255    14154  14461  17131   -429  -1029    863       C  
ATOM   1869  OE1 GLN A 255     117.724 268.998 186.956  1.00123.07           O  
ANISOU 1869  OE1 GLN A 255    14544  14840  17378   -415   -981    815       O  
ATOM   1870  NE2 GLN A 255     119.239 270.223 188.073  1.00121.47           N  
ANISOU 1870  NE2 GLN A 255    14301  14544  17309   -480  -1179    921       N  
ATOM   1871  N   ILE A 256     117.116 270.056 181.488  1.00 99.55           N  
ANISOU 1871  N   ILE A 256    11473  11965  14388   -245   -432    668       N  
ATOM   1872  CA  ILE A 256     116.582 269.385 180.305  1.00 91.93           C  
ANISOU 1872  CA  ILE A 256    10524  11020  13384   -205   -294    620       C  
ATOM   1873  C   ILE A 256     117.393 269.750 179.067  1.00 93.10           C  
ANISOU 1873  C   ILE A 256    10613  11126  13636   -173   -183    634       C  
ATOM   1874  O   ILE A 256     117.706 268.888 178.238  1.00 94.03           O  
ANISOU 1874  O   ILE A 256    10701  11207  13820   -143    -78    637       O  
ATOM   1875  CB  ILE A 256     115.092 269.730 180.132  1.00 84.20           C  
ANISOU 1875  CB  ILE A 256     9652  10124  12216   -205   -273    544       C  
ATOM   1876  CG1 ILE A 256     114.343 269.426 181.424  1.00 85.00           C  
ANISOU 1876  CG1 ILE A 256     9813  10258  12226   -237   -378    535       C  
ATOM   1877  CG2 ILE A 256     114.486 268.953 178.981  1.00 81.16           C  
ANISOU 1877  CG2 ILE A 256     9295   9757  11786   -172   -149    498       C  
ATOM   1878  CD1 ILE A 256     113.092 270.224 181.596  1.00 85.92           C  
ANISOU 1878  CD1 ILE A 256    10021  10443  12182   -248   -391    480       C  
ATOM   1879  N   LYS A 257     117.743 271.031 178.920  1.00 91.73           N  
ANISOU 1879  N   LYS A 257    10428  10951  13475   -180   -198    641       N  
ATOM   1880  CA  LYS A 257     118.529 271.454 177.764  1.00 93.93           C  
ANISOU 1880  CA  LYS A 257    10653  11183  13851   -150    -90    654       C  
ATOM   1881  C   LYS A 257     119.896 270.777 177.745  1.00106.25           C  
ANISOU 1881  C   LYS A 257    12100  12651  15618   -139    -70    730       C  
ATOM   1882  O   LYS A 257     120.368 270.347 176.686  1.00107.69           O  
ANISOU 1882  O   LYS A 257    12249  12785  15882   -104     61    735       O  
ATOM   1883  CB  LYS A 257     118.686 272.978 177.756  1.00 83.65           C  
ANISOU 1883  CB  LYS A 257     9357   9897  12528   -163   -125    653       C  
ATOM   1884  CG  LYS A 257     117.492 273.747 177.204  1.00 79.82           C  
ANISOU 1884  CG  LYS A 257     8972   9488  11868   -157    -85    577       C  
ATOM   1885  CD  LYS A 257     117.796 275.261 177.107  1.00 78.31           C  
ANISOU 1885  CD  LYS A 257     8778   9303  11673   -167   -108    580       C  
ATOM   1886  CE  LYS A 257     118.835 275.568 176.022  1.00 73.16           C  
ANISOU 1886  CE  LYS A 257     8059   8588  11152   -138     -2    605       C  
ATOM   1887  NZ  LYS A 257     119.496 276.898 176.179  1.00 70.69           N  
ANISOU 1887  NZ  LYS A 257     7711   8260  10887   -152    -47    632       N  
ATOM   1888  N   GLU A 258     120.544 270.664 178.909  1.00113.23           N  
ANISOU 1888  N   GLU A 258    12927  13502  16593   -171   -199    792       N  
ATOM   1889  CA  GLU A 258     121.868 270.055 178.963  1.00117.06           C  
ANISOU 1889  CA  GLU A 258    13293  13894  17292   -164   -193    873       C  
ATOM   1890  C   GLU A 258     121.812 268.545 178.791  1.00110.22           C  
ANISOU 1890  C   GLU A 258    12413  13004  16460   -142   -131    876       C  
ATOM   1891  O   GLU A 258     122.774 267.947 178.301  1.00116.86           O  
ANISOU 1891  O   GLU A 258    13165  13765  17469   -117    -54    927       O  
ATOM   1892  CB  GLU A 258     122.560 270.406 180.278  1.00126.65           C  
ANISOU 1892  CB  GLU A 258    14457  15076  18590   -209   -365    943       C  
ATOM   1893  CG  GLU A 258     122.908 271.877 180.402  1.00137.93           C  
ANISOU 1893  CG  GLU A 258    15878  16505  20025   -231   -423    957       C  
ATOM   1894  CD  GLU A 258     123.603 272.199 181.705  1.00150.95           C  
ANISOU 1894  CD  GLU A 258    17487  18112  21754   -282   -601   1030       C  
ATOM   1895  OE1 GLU A 258     124.767 272.650 181.663  1.00156.35           O  
ANISOU 1895  OE1 GLU A 258    18071  18725  22611   -288   -627   1101       O  
ATOM   1896  OE2 GLU A 258     122.987 271.994 182.772  1.00154.96           O  
ANISOU 1896  OE2 GLU A 258    18069  18654  22157   -317   -717   1019       O  
ATOM   1897  N   GLY A 259     120.706 267.911 179.181  1.00 97.23           N  
ANISOU 1897  N   GLY A 259    10855  11422  14665   -151   -157    824       N  
ATOM   1898  CA  GLY A 259     120.572 266.487 178.949  1.00 93.16           C  
ANISOU 1898  CA  GLY A 259    10338  10890  14168   -129    -91    821       C  
ATOM   1899  C   GLY A 259     120.200 266.150 177.523  1.00 93.11           C  
ANISOU 1899  C   GLY A 259    10373  10887  14119    -88     82    772       C  
ATOM   1900  O   GLY A 259     120.614 265.110 177.004  1.00 91.50           O  
ANISOU 1900  O   GLY A 259    10135  10630  14000    -61    176    791       O  
ATOM   1901  N   ARG A 260     119.438 267.026 176.866  1.00 98.74           N  
ANISOU 1901  N   ARG A 260    11163  11654  14701    -83    126    711       N  
ATOM   1902  CA  ARG A 260     118.900 266.735 175.543  1.00100.13           C  
ANISOU 1902  CA  ARG A 260    11405  11837  14804    -51    274    657       C  
ATOM   1903  C   ARG A 260     119.979 266.696 174.465  1.00103.99           C  
ANISOU 1903  C   ARG A 260    11835  12236  15442    -17    412    692       C  
ATOM   1904  O   ARG A 260     119.764 266.081 173.413  1.00108.25           O  
ANISOU 1904  O   ARG A 260    12423  12751  15954     11    545    663       O  
ATOM   1905  CB  ARG A 260     117.824 267.771 175.197  1.00 97.09           C  
ANISOU 1905  CB  ARG A 260    11115  11530  14247    -58    268    588       C  
ATOM   1906  CG  ARG A 260     116.941 267.408 174.015  1.00 93.83           C  
ANISOU 1906  CG  ARG A 260    10796  11138  13717    -37    384    525       C  
ATOM   1907  CD  ARG A 260     115.809 268.413 173.811  1.00 83.59           C  
ANISOU 1907  CD  ARG A 260     9586   9919  12254    -49    357    462       C  
ATOM   1908  NE  ARG A 260     114.679 268.201 174.717  1.00 71.00           N  
ANISOU 1908  NE  ARG A 260     8043   8400  10534    -73    258    431       N  
ATOM   1909  CZ  ARG A 260     113.439 268.614 174.460  1.00 67.04           C  
ANISOU 1909  CZ  ARG A 260     7628   7965   9880    -80    252    372       C  
ATOM   1910  NH1 ARG A 260     113.175 269.254 173.332  1.00 71.63           N  
ANISOU 1910  NH1 ARG A 260     8257   8548  10410    -66    330    338       N  
ATOM   1911  NH2 ARG A 260     112.459 268.388 175.321  1.00 62.99           N  
ANISOU 1911  NH2 ARG A 260     7154   7511   9269   -101    170    350       N  
ATOM   1912  N   LEU A 261     121.133 267.325 174.699  1.00101.57           N  
ANISOU 1912  N   LEU A 261    11428  11870  15292    -19    385    755       N  
ATOM   1913  CA  LEU A 261     122.240 267.293 173.747  1.00102.00           C  
ANISOU 1913  CA  LEU A 261    11415  11828  15511     14    520    797       C  
ATOM   1914  C   LEU A 261     123.104 266.040 173.892  1.00104.79           C  
ANISOU 1914  C   LEU A 261    11683  12099  16033     30    561    862       C  
ATOM   1915  O   LEU A 261     124.279 266.052 173.499  1.00 99.85           O  
ANISOU 1915  O   LEU A 261    10963  11379  15598     51    636    924       O  
ATOM   1916  CB  LEU A 261     123.090 268.563 173.882  1.00 95.95           C  
ANISOU 1916  CB  LEU A 261    10576  11033  14850      5    479    839       C  
ATOM   1917  CG  LEU A 261     123.478 269.076 175.274  1.00 90.56           C  
ANISOU 1917  CG  LEU A 261     9824  10362  14221    -36    294    890       C  
ATOM   1918  CD1 LEU A 261     124.704 268.352 175.814  1.00 97.60           C  
ANISOU 1918  CD1 LEU A 261    10586  11163  15335    -36    263    985       C  
ATOM   1919  CD2 LEU A 261     123.726 270.576 175.250  1.00 82.26           C  
ANISOU 1919  CD2 LEU A 261     8764   9324  13168    -49    254    892       C  
ATOM   1920  N   LYS A 262     122.540 264.968 174.533  1.00 92.07           N  
ANISOU 1920  N   LYS A 262     8792   9843  16348     76    128   1409       N  
ATOM   1921  CA  LYS A 262     123.242 263.683 174.626  1.00 90.59           C  
ANISOU 1921  CA  LYS A 262     8469   9527  16425    109    183   1498       C  
ATOM   1922  C   LYS A 262     122.334 262.543 174.169  1.00 91.99           C  
ANISOU 1922  C   LYS A 262     8820   9789  16344    145    353   1404       C  
ATOM   1923  O   LYS A 262     121.711 261.860 174.982  1.00100.59           O  
ANISOU 1923  O   LYS A 262    10002  10961  17257    116    183   1370       O  
ATOM   1924  CB  LYS A 262     123.740 263.422 176.056  1.00104.96           C  
ANISOU 1924  CB  LYS A 262    10178  11294  18409     51   -170   1594       C  
ATOM   1925  CG  LYS A 262     124.479 264.645 176.687  1.00105.66           C  
ANISOU 1925  CG  LYS A 262    10199  11311  18635    -10   -403   1666       C  
ATOM   1926  CD  LYS A 262     125.069 264.250 178.080  1.00110.12           C  
ANISOU 1926  CD  LYS A 262    10744  11785  19310    -78   -742   1758       C  
ATOM   1927  CE  LYS A 262     125.897 265.415 178.648  1.00105.60           C  
ANISOU 1927  CE  LYS A 262    10142  11114  18869   -141   -953   1832       C  
ATOM   1928  NZ  LYS A 262     126.210 265.192 180.118  1.00111.53           N  
ANISOU 1928  NZ  LYS A 262    10935  11801  19640   -224  -1319   1899       N  
ATOM   1929  N   VAL A 269     110.258 267.555 168.811  1.00 92.20           N  
ANISOU 1929  N   VAL A 269    11226  11139  12667    -34    646    169       N  
ATOM   1930  CA  VAL A 269     109.822 268.621 167.913  1.00 88.48           C  
ANISOU 1930  CA  VAL A 269    10821  10677  12120    -35    670    135       C  
ATOM   1931  C   VAL A 269     108.868 269.574 168.623  1.00 75.73           C  
ANISOU 1931  C   VAL A 269     9204   9147  10420    -54    562    113       C  
ATOM   1932  O   VAL A 269     107.896 270.051 168.025  1.00 76.00           O  
ANISOU 1932  O   VAL A 269     9313   9212  10351    -63    554     75       O  
ATOM   1933  CB  VAL A 269     109.168 268.043 166.645  1.00 81.63           C  
ANISOU 1933  CB  VAL A 269    10071   9780  11166    -36    745    100       C  
ATOM   1934  CG1 VAL A 269     110.238 267.555 165.674  1.00 78.23           C  
ANISOU 1934  CG1 VAL A 269     9661   9248  10816    -14    880    119       C  
ATOM   1935  CG2 VAL A 269     108.209 266.923 167.015  1.00 75.00           C  
ANISOU 1935  CG2 VAL A 269     9262   8975  10260    -51    700     87       C  
ATOM   1936  N   ASP A 270     109.133 269.859 169.892  1.00 61.04           N  
ANISOU 1936  N   ASP A 270     7265   7320   8605    -62    478    139       N  
ATOM   1937  CA  ASP A 270     108.308 270.800 170.633  1.00 58.07           C  
ANISOU 1937  CA  ASP A 270     6892   7016   8155    -80    385    122       C  
ATOM   1938  C   ASP A 270     108.894 272.209 170.528  1.00 55.57           C  
ANISOU 1938  C   ASP A 270     6550   6697   7867    -76    383    129       C  
ATOM   1939  O   ASP A 270     109.967 272.419 169.959  1.00 57.68           O  
ANISOU 1939  O   ASP A 270     6790   6907   8219    -60    449    150       O  
ATOM   1940  CB  ASP A 270     108.181 270.372 172.095  1.00 55.00           C  
ANISOU 1940  CB  ASP A 270     6454   6661   7783    -95    293    144       C  
ATOM   1941  CG  ASP A 270     109.504 269.940 172.700  1.00 59.01           C  
ANISOU 1941  CG  ASP A 270     6879   7119   8421    -89    290    195       C  
ATOM   1942  OD1 ASP A 270     109.484 269.111 173.637  1.00 58.37           O  
ANISOU 1942  OD1 ASP A 270     6771   7044   8361    -99    239    213       O  
ATOM   1943  OD2 ASP A 270     110.567 270.411 172.235  1.00 64.38           O  
ANISOU 1943  OD2 ASP A 270     7521   7751   9189    -76    338    219       O  
ATOM   1944  N   PHE A 271     108.165 273.187 171.080  1.00 48.70           N  
ANISOU 1944  N   PHE A 271     5691   5886   6926    -90    311    113       N  
ATOM   1945  CA  PHE A 271     108.614 274.580 170.981  1.00 52.01           C  
ANISOU 1945  CA  PHE A 271     6094   6308   7358    -89    305    117       C  
ATOM   1946  C   PHE A 271     110.006 274.770 171.571  1.00 53.91           C  
ANISOU 1946  C   PHE A 271     6251   6508   7725    -86    294    166       C  
ATOM   1947  O   PHE A 271     110.788 275.574 171.052  1.00 49.96           O  
ANISOU 1947  O   PHE A 271     5731   5976   7276    -76    334    176       O  
ATOM   1948  CB  PHE A 271     107.619 275.527 171.668  1.00 50.02           C  
ANISOU 1948  CB  PHE A 271     5865   6125   7016   -106    226     98       C  
ATOM   1949  CG  PHE A 271     106.342 275.716 170.909  1.00 50.15           C  
ANISOU 1949  CG  PHE A 271     5956   6176   6924   -107    240     54       C  
ATOM   1950  CD1 PHE A 271     106.367 276.004 169.557  1.00 60.33           C  
ANISOU 1950  CD1 PHE A 271     7295   7438   8192    -96    311     31       C  
ATOM   1951  CD2 PHE A 271     105.117 275.585 171.538  1.00 56.86           C  
ANISOU 1951  CD2 PHE A 271     6829   7077   7697   -121    182     38       C  
ATOM   1952  CE1 PHE A 271     105.191 276.172 168.844  1.00 61.93           C  
ANISOU 1952  CE1 PHE A 271     7569   7665   8298   -101    312     -5       C  
ATOM   1953  CE2 PHE A 271     103.932 275.747 170.831  1.00 58.58           C  
ANISOU 1953  CE2 PHE A 271     7108   7321   7829   -124    188      4       C  
ATOM   1954  CZ  PHE A 271     103.970 276.038 169.482  1.00 59.36           C  
ANISOU 1954  CZ  PHE A 271     7255   7392   7906   -116    247    -17       C  
ATOM   1955  N   LEU A 272     110.338 274.036 172.641  1.00 60.33           N  
ANISOU 1955  N   LEU A 272     7014   7316   8593    -96    237    199       N  
ATOM   1956  CA  LEU A 272     111.658 274.179 173.253  1.00 57.83           C  
ANISOU 1956  CA  LEU A 272     6613   6954   8404    -98    211    253       C  
ATOM   1957  C   LEU A 272     112.758 273.768 172.282  1.00 62.04           C  
ANISOU 1957  C   LEU A 272     7109   7410   9051    -73    314    276       C  
ATOM   1958  O   LEU A 272     113.761 274.477 172.130  1.00 70.79           O  
ANISOU 1958  O   LEU A 272     8166   8479  10251    -67    332    306       O  
ATOM   1959  CB  LEU A 272     111.738 273.360 174.542  1.00 61.59           C  
ANISOU 1959  CB  LEU A 272     7054   7435   8914   -116    127    284       C  
ATOM   1960  CG  LEU A 272     113.124 273.204 175.185  1.00 64.89           C  
ANISOU 1960  CG  LEU A 272     7381   7794   9480   -121     92    349       C  
ATOM   1961  CD1 LEU A 272     113.720 274.536 175.516  1.00 62.58           C  
ANISOU 1961  CD1 LEU A 272     7060   7498   9221   -133     44    372       C  
ATOM   1962  CD2 LEU A 272     113.059 272.344 176.436  1.00 71.62           C  
ANISOU 1962  CD2 LEU A 272     8216   8650  10346   -142      4    374       C  
ATOM   1963  N   GLN A 273     112.581 272.630 171.601  1.00 57.51           N  
ANISOU 1963  N   GLN A 273     6566   6811   8476    -59    389    264       N  
ATOM   1964  CA  GLN A 273     113.584 272.182 170.637  1.00 60.47           C  
ANISOU 1964  CA  GLN A 273     6917   7102   8955    -34    504    285       C  
ATOM   1965  C   GLN A 273     113.688 273.141 169.460  1.00 57.61           C  
ANISOU 1965  C   GLN A 273     6600   6720   8569    -20    586    260       C  
ATOM   1966  O   GLN A 273     114.794 273.485 169.027  1.00 60.72           O  
ANISOU 1966  O   GLN A 273     6947   7049   9075     -4    651    290       O  
ATOM   1967  CB  GLN A 273     113.258 270.773 170.132  1.00 67.17           C  
ANISOU 1967  CB  GLN A 273     7808   7927   9786    -24    570    273       C  
ATOM   1968  CG  GLN A 273     114.312 270.160 169.207  1.00 77.24           C  
ANISOU 1968  CG  GLN A 273     9006   9136  11206    -12    601    327       C  
ATOM   1969  CD  GLN A 273     115.646 269.936 169.888  1.00 85.88           C  
ANISOU 1969  CD  GLN A 273    10023  10152  12455      5    662    375       C  
ATOM   1970  OE1 GLN A 273     115.737 269.199 170.872  1.00 87.41           O  
ANISOU 1970  OE1 GLN A 273    10118  10319  12774      0    608    430       O  
ATOM   1971  NE2 GLN A 273     116.693 270.564 169.362  1.00 91.61           N  
ANISOU 1971  NE2 GLN A 273    10795  10834  13178     24    776    356       N  
ATOM   1972  N   LEU A 274     112.544 273.575 168.926  1.00 51.02           N  
ANISOU 1972  N   LEU A 274     5857   5935   7594    -26    584    206       N  
ATOM   1973  CA  LEU A 274     112.547 274.497 167.796  1.00 59.69           C  
ANISOU 1973  CA  LEU A 274     7011   7014   8654    -16    655    178       C  
ATOM   1974  C   LEU A 274     113.305 275.781 168.119  1.00 64.52           C  
ANISOU 1974  C   LEU A 274     7563   7625   9328    -16    628    200       C  
ATOM   1975  O   LEU A 274     114.059 276.290 167.279  1.00 67.28           O  
ANISOU 1975  O   LEU A 274     7911   7918   9733      1    714    206       O  
ATOM   1976  CB  LEU A 274     111.109 274.803 167.383  1.00 56.60           C  
ANISOU 1976  CB  LEU A 274     6718   6684   8104    -28    628    122       C  
ATOM   1977  CG  LEU A 274     110.394 273.574 166.828  1.00 52.05           C  
ANISOU 1977  CG  LEU A 274     6214   6097   7468    -29    665    100       C  
ATOM   1978  CD1 LEU A 274     108.892 273.804 166.724  1.00 43.91           C  
ANISOU 1978  CD1 LEU A 274     5258   5132   6293    -47    606     56       C  
ATOM   1979  CD2 LEU A 274     110.986 273.214 165.474  1.00 48.82           C  
ANISOU 1979  CD2 LEU A 274     5862   5599   7087    -10    798     96       C  
ATOM   1980  N   MET A 275     113.125 276.317 169.332  1.00 65.09           N  
ANISOU 1980  N   MET A 275     7590   7754   9389    -36    512    215       N  
ATOM   1981  CA  MET A 275     113.856 277.521 169.717  1.00 57.82           C  
ANISOU 1981  CA  MET A 275     6614   6830   8525    -41    476    240       C  
ATOM   1982  C   MET A 275     115.333 277.221 169.947  1.00 59.68           C  
ANISOU 1982  C   MET A 275     6749   6990   8936    -32    500    302       C  
ATOM   1983  O   MET A 275     116.199 278.005 169.542  1.00 64.72           O  
ANISOU 1983  O   MET A 275     7352   7586   9652    -22    542    321       O  
ATOM   1984  CB  MET A 275     113.233 278.154 170.967  1.00 61.98           C  
ANISOU 1984  CB  MET A 275     7136   7430   8985    -68    347    239       C  
ATOM   1985  CG  MET A 275     111.872 278.828 170.758  1.00 49.18           C  
ANISOU 1985  CG  MET A 275     5599   5879   7208    -76    323    185       C  
ATOM   1986  SD  MET A 275     111.189 279.621 172.243  1.00 55.68           S  
ANISOU 1986  SD  MET A 275     6423   6774   7958   -106    190    189       S  
ATOM   1987  CE  MET A 275     110.833 278.220 173.310  1.00 58.11           C  
ANISOU 1987  CE  MET A 275     6716   7091   8271   -120    130    206       C  
ATOM   1988  N   ILE A 276     115.639 276.093 170.598  1.00 64.21           N  
ANISOU 1988  N   ILE A 276     7274   7542   9580    -35    473    337       N  
ATOM   1989  CA  ILE A 276     117.028 275.650 170.725  1.00 64.12           C  
ANISOU 1989  CA  ILE A 276     7163   7449   9749    -25    504    401       C  
ATOM   1990  C   ILE A 276     117.700 275.593 169.360  1.00 64.95           C  
ANISOU 1990  C   ILE A 276     7277   7475   9924      7    657    400       C  
ATOM   1991  O   ILE A 276     118.831 276.063 169.188  1.00 68.51           O  
ANISOU 1991  O   ILE A 276     7656   7864  10511     17    696    442       O  
ATOM   1992  CB  ILE A 276     117.094 274.284 171.432  1.00 68.07           C  
ANISOU 1992  CB  ILE A 276     7628   7937  10298    -30    469    429       C  
ATOM   1993  CG1 ILE A 276     116.902 274.441 172.936  1.00 68.00           C  
ANISOU 1993  CG1 ILE A 276     7587   7976  10273    -63    315    452       C  
ATOM   1994  CG2 ILE A 276     118.419 273.599 171.148  1.00 68.46           C  
ANISOU 1994  CG2 ILE A 276     7590   7888  10534     -9    546    489       C  
ATOM   1995  CD1 ILE A 276     116.453 273.170 173.606  1.00 71.33           C  
ANISOU 1995  CD1 ILE A 276     8015   8412  10674    -71    273    455       C  
ATOM   1996  N   ASP A 277     117.008 275.029 168.364  1.00 64.06           N  
ANISOU 1996  N   ASP A 277     7259   7359   9722     21    748    353       N  
ATOM   1997  CA  ASP A 277     117.593 274.907 167.031  1.00 69.97           C  
ANISOU 1997  CA  ASP A 277     8038   8023  10523     50    904    349       C  
ATOM   1998  C   ASP A 277     117.866 276.268 166.410  1.00 78.48           C  
ANISOU 1998  C   ASP A 277     9133   9091  11593     55    940    334       C  
ATOM   1999  O   ASP A 277     118.846 276.428 165.673  1.00 86.86           O  
ANISOU 1999  O   ASP A 277    10170  10067  12765     78   1051    358       O  
ATOM   2000  CB  ASP A 277     116.679 274.082 166.123  1.00 72.42           C  
ANISOU 2000  CB  ASP A 277     8469   8333  10715     56    977    299       C  
ATOM   2001  CG  ASP A 277     116.574 272.619 166.561  1.00 77.18           C  
ANISOU 2001  CG  ASP A 277     9055   8926  11343     55    970    317       C  
ATOM   2002  OD1 ASP A 277     117.469 272.145 167.292  1.00 79.32           O  
ANISOU 2002  OD1 ASP A 277     9221   9163  11755     59    948    375       O  
ATOM   2003  OD2 ASP A 277     115.598 271.939 166.172  1.00 74.73           O  
ANISOU 2003  OD2 ASP A 277     8837   8641  10915     50    983    276       O  
ATOM   2004  N   SER A 278     117.028 277.261 166.701  1.00 76.32           N  
ANISOU 2004  N   SER A 278     8901   8901  11197     37    853    297       N  
ATOM   2005  CA  SER A 278     117.197 278.579 166.107  1.00 67.92           C  
ANISOU 2005  CA  SER A 278     7862   7835  10112     41    884    278       C  
ATOM   2006  C   SER A 278     118.348 279.365 166.721  1.00 70.93           C  
ANISOU 2006  C   SER A 278     8131   8189  10632     39    848    333       C  
ATOM   2007  O   SER A 278     118.639 280.471 166.253  1.00 73.95           O  
ANISOU 2007  O   SER A 278     8521   8561  11015     44    878    323       O  
ATOM   2008  CB  SER A 278     115.897 279.376 166.224  1.00 67.15           C  
ANISOU 2008  CB  SER A 278     7843   7831   9839     22    805    224       C  
ATOM   2009  OG  SER A 278     115.615 279.695 167.574  1.00 73.16           O  
ANISOU 2009  OG  SER A 278     8552   8662  10584     -2    666    241       O  
ATOM   2010  N   GLN A 279     119.021 278.827 167.733  1.00 75.43           N  
ANISOU 2010  N   GLN A 279     8598   8741  11320     30    781    391       N  
ATOM   2011  CA  GLN A 279     120.137 279.533 168.349  1.00 86.68           C  
ANISOU 2011  CA  GLN A 279     9915  10134  12887     23    733    451       C  
ATOM   2012  C   GLN A 279     121.420 279.444 167.527  1.00102.92           C  
ANISOU 2012  C   GLN A 279    11911  12080  15116     51    865    492       C  
ATOM   2013  O   GLN A 279     122.470 279.904 167.986  1.00101.66           O  
ANISOU 2013  O   GLN A 279    11645  11876  15103     47    833    552       O  
ATOM   2014  CB  GLN A 279     120.356 279.007 169.768  1.00 80.59           C  
ANISOU 2014  CB  GLN A 279     9064   9381  12177     -3    599    501       C  
ATOM   2015  CG  GLN A 279     119.109 279.162 170.624  1.00 77.60           C  
ANISOU 2015  CG  GLN A 279     8750   9104  11632    -31    477    463       C  
ATOM   2016  CD  GLN A 279     119.338 278.879 172.091  1.00 72.99           C  
ANISOU 2016  CD  GLN A 279     8103   8534  11096    -62    336    511       C  
ATOM   2017  OE1 GLN A 279     119.646 277.759 172.476  1.00 87.15           O  
ANISOU 2017  OE1 GLN A 279     9852  10295  12965    -62    326    544       O  
ATOM   2018  NE2 GLN A 279     119.172 279.894 172.920  1.00 70.66           N  
ANISOU 2018  NE2 GLN A 279     7812   8284  10752    -91    225    516       N  
ATOM   2019  N   ASN A 280     121.344 278.893 166.316  1.00115.65           N  
ANISOU 2019  N   ASN A 280    13591  13638  16711     79   1013    463       N  
ATOM   2020  CA  ASN A 280     122.499 278.777 165.429  1.00120.93           C  
ANISOU 2020  CA  ASN A 280    14219  14191  17538    110   1164    498       C  
ATOM   2021  C   ASN A 280     121.987 278.573 164.011  1.00122.08           C  
ANISOU 2021  C   ASN A 280    14501  14303  17581    132   1311    438       C  
ATOM   2022  O   ASN A 280     121.290 277.587 163.745  1.00121.75           O  
ANISOU 2022  O   ASN A 280    14535  14271  17455    133   1338    410       O  
ATOM   2023  CB  ASN A 280     123.394 277.619 165.861  1.00120.76           C  
ANISOU 2023  CB  ASN A 280    14092  14096  17693    120   1185    568       C  
ATOM   2024  CG  ASN A 280     122.597 276.389 166.238  1.00117.39           C  
ANISOU 2024  CG  ASN A 280    13697  13720  17187    108   1121    554       C  
ATOM   2025  OD1 ASN A 280     123.161 275.361 166.615  1.00115.27           O  
ANISOU 2025  OD1 ASN A 280    13381  13515  16900     80    971    571       O  
ATOM   2026  ND2 ASN A 280     121.276 276.491 166.152  1.00116.10           N  
ANISOU 2026  ND2 ASN A 280    13620  13525  16969    127   1235    522       N  
ATOM   2027  N   THR A 286     120.201 287.881 160.118  1.00132.03           N  
ANISOU 2027  N   THR A 286    16199  15732  18234    123   1386    147       N  
ATOM   2028  CA  THR A 286     120.045 289.311 160.364  1.00133.97           C  
ANISOU 2028  CA  THR A 286    16441  16037  18424    111   1317    131       C  
ATOM   2029  C   THR A 286     120.003 289.647 161.851  1.00127.66           C  
ANISOU 2029  C   THR A 286    15540  15321  17645     85   1157    167       C  
ATOM   2030  O   THR A 286     120.745 290.520 162.312  1.00131.41           O  
ANISOU 2030  O   THR A 286    15937  15792  18200     80   1122    200       O  
ATOM   2031  CB  THR A 286     118.773 289.822 159.682  1.00138.05           C  
ANISOU 2031  CB  THR A 286    17100  16610  18744    104   1306     58       C  
ATOM   2032  OG1 THR A 286     117.722 288.860 159.854  1.00140.38           O  
ANISOU 2032  OG1 THR A 286    17447  16951  18941     93   1256     36       O  
ATOM   2033  CG2 THR A 286     119.020 290.059 158.198  1.00138.17           C  
ANISOU 2033  CG2 THR A 286    17221  16537  18739    125   1458     23       C  
ATOM   2034  N   HIS A 287     119.130 288.986 162.608  1.00114.60           N  
ANISOU 2034  N   HIS A 287    13892  13735  15914     68   1059    161       N  
ATOM   2035  CA  HIS A 287     119.047 289.200 164.047  1.00 94.75           C  
ANISOU 2035  CA  HIS A 287    11300  11290  13411     41    910    195       C  
ATOM   2036  C   HIS A 287     119.956 288.228 164.788  1.00 90.78           C  
ANISOU 2036  C   HIS A 287    10685  10738  13069     39    890    262       C  
ATOM   2037  O   HIS A 287     120.096 287.059 164.404  1.00 81.52           O  
ANISOU 2037  O   HIS A 287     9515   9515  11945     54    961    270       O  
ATOM   2038  CB  HIS A 287     117.617 289.019 164.559  1.00 78.67           C  
ANISOU 2038  CB  HIS A 287     9328   9349  11212     22    814    156       C  
ATOM   2039  CG  HIS A 287     116.642 290.022 164.033  1.00 69.23           C  
ANISOU 2039  CG  HIS A 287     8230   8210   9863     19    808     98       C  
ATOM   2040  ND1 HIS A 287     116.583 291.317 164.495  1.00 72.05           N  
ANISOU 2040  ND1 HIS A 287     8578   8616  10182      6    743     95       N  
ATOM   2041  CD2 HIS A 287     115.657 289.906 163.111  1.00 72.00           C  
ANISOU 2041  CD2 HIS A 287     8691   8575  10090     26    852     42       C  
ATOM   2042  CE1 HIS A 287     115.617 291.964 163.866  1.00 73.28           C  
ANISOU 2042  CE1 HIS A 287     8829   8813  10200      8    752     41       C  
ATOM   2043  NE2 HIS A 287     115.039 291.129 163.021  1.00 70.09           N  
ANISOU 2043  NE2 HIS A 287     8498   8389   9745     19    814      9       N  
ATOM   2044  N   LYS A 288     120.562 288.720 165.866  1.00 83.40           N  
ANISOU 2044  N   LYS A 288     9657   9817  12214     18    788    313       N  
ATOM   2045  CA  LYS A 288     121.262 287.833 166.778  1.00 75.96           C  
ANISOU 2045  CA  LYS A 288     8612   8842  11409      8    732    379       C  
ATOM   2046  C   LYS A 288     120.280 286.825 167.362  1.00 74.30           C  
ANISOU 2046  C   LYS A 288     8439   8687  11104     -4    667    361       C  
ATOM   2047  O   LYS A 288     119.164 287.177 167.756  1.00 70.22           O  
ANISOU 2047  O   LYS A 288     7991   8255  10434    -21    592    320       O  
ATOM   2048  CB  LYS A 288     121.932 288.636 167.889  1.00 73.12           C  
ANISOU 2048  CB  LYS A 288     8167   8491  11125    -21    611    434       C  
ATOM   2049  CG  LYS A 288     122.755 287.780 168.837  1.00 90.56           C  
ANISOU 2049  CG  LYS A 288    10266  10655  13488    -35    542    509       C  
ATOM   2050  CD  LYS A 288     123.363 288.604 169.965  1.00103.62           C  
ANISOU 2050  CD  LYS A 288    11851  12315  15206    -72    405    565       C  
ATOM   2051  CE  LYS A 288     124.221 287.734 170.884  1.00107.61           C  
ANISOU 2051  CE  LYS A 288    12248  12766  15874    -89    329    646       C  
ATOM   2052  NZ  LYS A 288     125.391 287.138 170.172  1.00107.48           N  
ANISOU 2052  NZ  LYS A 288    12136  12640  16060    -59    445    694       N  
ATOM   2053  N   ALA A 289     120.696 285.563 167.402  1.00 74.04           N  
ANISOU 2053  N   ALA A 289     8361   8602  11169      6    702    393       N  
ATOM   2054  CA  ALA A 289     119.819 284.488 167.833  1.00 71.96           C  
ANISOU 2054  CA  ALA A 289     8134   8382  10827     -2    658    376       C  
ATOM   2055  C   ALA A 289     119.387 284.678 169.290  1.00 69.87           C  
ANISOU 2055  C   ALA A 289     7848   8187  10513    -38    495    394       C  
ATOM   2056  O   ALA A 289     119.906 285.522 170.031  1.00 71.72           O  
ANISOU 2056  O   ALA A 289     8031   8426  10792    -59    411    429       O  
ATOM   2057  CB  ALA A 289     120.510 283.139 167.653  1.00 73.93           C  
ANISOU 2057  CB  ALA A 289     8328   8553  11209     16    728    416       C  
ATOM   2058  N   LEU A 290     118.407 283.873 169.692  1.00 65.08           N  
ANISOU 2058  N   LEU A 290     7289   7631   9809    -46    452    368       N  
ATOM   2059  CA  LEU A 290     117.854 283.977 171.035  1.00 65.57           C  
ANISOU 2059  CA  LEU A 290     7352   7755   9806    -79    311    378       C  
ATOM   2060  C   LEU A 290     118.915 283.664 172.084  1.00 70.96           C  
ANISOU 2060  C   LEU A 290     7934   8393  10635    -99    228    453       C  
ATOM   2061  O   LEU A 290     119.683 282.708 171.952  1.00 75.23           O  
ANISOU 2061  O   LEU A 290     8408   8868  11307    -87    269    493       O  
ATOM   2062  CB  LEU A 290     116.671 283.021 171.195  1.00 55.88           C  
ANISOU 2062  CB  LEU A 290     6189   6577   8466    -81    297    340       C  
ATOM   2063  CG  LEU A 290     115.325 283.370 170.556  1.00 50.49           C  
ANISOU 2063  CG  LEU A 290     5611   5958   7616    -75    326    270       C  
ATOM   2064  CD1 LEU A 290     114.359 282.205 170.721  1.00 37.94           C  
ANISOU 2064  CD1 LEU A 290     4064   4399   5954    -76    316    247       C  
ATOM   2065  CD2 LEU A 290     114.731 284.621 171.177  1.00 54.07           C  
ANISOU 2065  CD2 LEU A 290     6098   6475   7970    -96    244    254       C  
ATOM   2066  N   SER A 291     118.964 284.484 173.128  1.00 68.86           N  
ANISOU 2066  N   SER A 291     7660   8156  10349   -132    108    476       N  
ATOM   2067  CA  SER A 291     119.772 284.126 174.279  1.00 65.83           C  
ANISOU 2067  CA  SER A 291     7199   7733  10079   -161      1    547       C  
ATOM   2068  C   SER A 291     119.063 283.046 175.085  1.00 70.99           C  
ANISOU 2068  C   SER A 291     7882   8417  10674   -175    -61    542       C  
ATOM   2069  O   SER A 291     117.862 282.803 174.924  1.00 67.63           O  
ANISOU 2069  O   SER A 291     7539   8052  10106   -168    -40    484       O  
ATOM   2070  CB  SER A 291     120.016 285.334 175.172  1.00 71.45           C  
ANISOU 2070  CB  SER A 291     7912   8461  10775   -197   -114    573       C  
ATOM   2071  OG  SER A 291     118.868 285.579 175.965  1.00 73.70           O  
ANISOU 2071  OG  SER A 291     8287   8818  10896   -221   -193    538       O  
ATOM   2072  N   ASP A 292     119.824 282.392 175.969  1.00 73.73           N  
ANISOU 2072  N   ASP A 292     8160   8717  11138   -195   -141    606       N  
ATOM   2073  CA  ASP A 292     119.219 281.398 176.849  1.00 78.32           C  
ANISOU 2073  CA  ASP A 292     8770   9322  11668   -212   -210    605       C  
ATOM   2074  C   ASP A 292     118.144 282.034 177.718  1.00 73.48           C  
ANISOU 2074  C   ASP A 292     8252   8780  10886   -242   -300    571       C  
ATOM   2075  O   ASP A 292     117.096 281.426 177.968  1.00 77.82           O  
ANISOU 2075  O   ASP A 292     8865   9376  11326   -242   -303    532       O  
ATOM   2076  CB  ASP A 292     120.288 280.717 177.712  1.00 89.07           C  
ANISOU 2076  CB  ASP A 292    10041  10614  13186   -234   -294    685       C  
ATOM   2077  CG  ASP A 292     121.265 279.886 176.893  1.00 96.69           C  
ANISOU 2077  CG  ASP A 292    10911  11504  14324   -201   -194    721       C  
ATOM   2078  OD1 ASP A 292     122.320 280.421 176.489  1.00103.38           O  
ANISOU 2078  OD1 ASP A 292    11681  12292  15308   -193   -165    764       O  
ATOM   2079  OD2 ASP A 292     120.978 278.699 176.643  1.00 98.07           O  
ANISOU 2079  OD2 ASP A 292    11088  11674  14500   -181   -139    708       O  
ATOM   2080  N   LEU A 293     118.376 283.271 178.166  1.00 69.14           N  
ANISOU 2080  N   LEU A 293     7716   8236  10317   -267   -367    586       N  
ATOM   2081  CA  LEU A 293     117.378 283.983 178.956  1.00 69.23           C  
ANISOU 2081  CA  LEU A 293     7825   8308  10171   -294   -439    555       C  
ATOM   2082  C   LEU A 293     116.162 284.362 178.113  1.00 61.72           C  
ANISOU 2082  C   LEU A 293     6948   7425   9076   -267   -349    478       C  
ATOM   2083  O   LEU A 293     115.019 284.242 178.569  1.00 57.52           O  
ANISOU 2083  O   LEU A 293     6494   6945   8417   -275   -370    442       O  
ATOM   2084  CB  LEU A 293     118.003 285.229 179.578  1.00 78.36           C  
ANISOU 2084  CB  LEU A 293     8980   9445  11346   -329   -527    593       C  
ATOM   2085  CG  LEU A 293     117.157 285.926 180.642  1.00 84.37           C  
ANISOU 2085  CG  LEU A 293     9846  10249  11960   -365   -617    578       C  
ATOM   2086  CD1 LEU A 293     117.042 285.044 181.889  1.00 86.55           C  
ANISOU 2086  CD1 LEU A 293    10148  10506  12231   -398   -717    608       C  
ATOM   2087  CD2 LEU A 293     117.731 287.299 180.977  1.00 84.79           C  
ANISOU 2087  CD2 LEU A 293     9909  10288  12021   -394   -679    606       C  
ATOM   2088  N   GLU A 294     116.385 284.824 176.882  1.00 52.16           N  
ANISOU 2088  N   GLU A 294     5719   6211   7889   -236   -248    455       N  
ATOM   2089  CA  GLU A 294     115.261 285.192 176.030  1.00 45.59           C  
ANISOU 2089  CA  GLU A 294     4959   5437   6927   -213   -170    386       C  
ATOM   2090  C   GLU A 294     114.388 283.986 175.715  1.00 50.28           C  
ANISOU 2090  C   GLU A 294     5583   6053   7469   -195   -123    352       C  
ATOM   2091  O   GLU A 294     113.156 284.098 175.662  1.00 54.78           O  
ANISOU 2091  O   GLU A 294     6225   6679   7910   -193   -115    304       O  
ATOM   2092  CB  GLU A 294     115.776 285.858 174.751  1.00 56.34           C  
ANISOU 2092  CB  GLU A 294     6299   6777   8331   -185    -72    372       C  
ATOM   2093  CG  GLU A 294     116.293 287.286 174.992  1.00 61.03           C  
ANISOU 2093  CG  GLU A 294     6887   7369   8932   -202   -114    390       C  
ATOM   2094  CD  GLU A 294     116.971 287.896 173.779  1.00 70.09           C  
ANISOU 2094  CD  GLU A 294     8005   8485  10143   -175    -17    382       C  
ATOM   2095  OE1 GLU A 294     117.407 287.130 172.889  1.00 73.35           O  
ANISOU 2095  OE1 GLU A 294     8382   8852  10636   -146     77    383       O  
ATOM   2096  OE2 GLU A 294     117.064 289.144 173.720  1.00 68.24           O  
ANISOU 2096  OE2 GLU A 294     7789   8265   9875   -182    -29    376       O  
ATOM   2097  N   LEU A 295     115.005 282.818 175.521  1.00 57.47           N  
ANISOU 2097  N   LEU A 295     6437   6916   8484   -183    -92    377       N  
ATOM   2098  CA  LEU A 295     114.226 281.619 175.232  1.00 48.80           C  
ANISOU 2098  CA  LEU A 295     5368   5835   7340   -169    -50    347       C  
ATOM   2099  C   LEU A 295     113.298 281.271 176.396  1.00 56.58           C  
ANISOU 2099  C   LEU A 295     6401   6863   8233   -194   -137    340       C  
ATOM   2100  O   LEU A 295     112.111 280.986 176.183  1.00 57.41           O  
ANISOU 2100  O   LEU A 295     6568   7016   8231   -187   -113    294       O  
ATOM   2101  CB  LEU A 295     115.170 280.462 174.889  1.00 53.07           C  
ANISOU 2101  CB  LEU A 295     5837   6309   8018   -153     -1    383       C  
ATOM   2102  CG  LEU A 295     114.627 279.099 174.436  1.00 58.06           C  
ANISOU 2102  CG  LEU A 295     6490   6940   8629   -135     59    360       C  
ATOM   2103  CD1 LEU A 295     115.674 278.358 173.610  1.00 59.59           C  
ANISOU 2103  CD1 LEU A 295     6622   7058   8961   -109    153    388       C  
ATOM   2104  CD2 LEU A 295     114.213 278.240 175.621  1.00 50.99           C  
ANISOU 2104  CD2 LEU A 295     5599   6063   7711   -157    -29    374       C  
ATOM   2105  N   MET A 296     113.814 281.301 177.636  1.00 64.74           N  
ANISOU 2105  N   MET A 296     7412   7877   9310   -225   -240    386       N  
ATOM   2106  CA  MET A 296     112.985 280.952 178.791  1.00 62.41           C  
ANISOU 2106  CA  MET A 296     7172   7612   8929   -251   -319    381       C  
ATOM   2107  C   MET A 296     111.791 281.886 178.917  1.00 59.98           C  
ANISOU 2107  C   MET A 296     6949   7365   8476   -256   -323    336       C  
ATOM   2108  O   MET A 296     110.697 281.448 179.301  1.00 50.09           O  
ANISOU 2108  O   MET A 296     5750   6148   7132   -260   -329    308       O  
ATOM   2109  CB  MET A 296     113.802 280.989 180.087  1.00 62.49           C  
ANISOU 2109  CB  MET A 296     7159   7580   9003   -289   -436    441       C  
ATOM   2110  CG  MET A 296     114.210 279.625 180.669  1.00 76.96           C  
ANISOU 2110  CG  MET A 296     8953   9374  10915   -297   -474    476       C  
ATOM   2111  SD  MET A 296     112.931 278.339 180.786  1.00 76.83           S  
ANISOU 2111  SD  MET A 296     8990   9398  10802   -286   -443    431       S  
ATOM   2112  CE  MET A 296     111.661 279.106 181.784  1.00 73.04           C  
ANISOU 2112  CE  MET A 296     8622   8970  10160   -313   -502    400       C  
ATOM   2113  N   ALA A 297     111.986 283.175 178.604  1.00 49.53           N  
ANISOU 2113  N   ALA A 297     5634   6051   7135   -257   -316    332       N  
ATOM   2114  CA  ALA A 297     110.884 284.129 178.660  1.00 49.67           C  
ANISOU 2114  CA  ALA A 297     5727   6122   7022   -260   -312    292       C  
ATOM   2115  C   ALA A 297     109.811 283.769 177.651  1.00 44.32           C  
ANISOU 2115  C   ALA A 297     5078   5485   6276   -230   -227    238       C  
ATOM   2116  O   ALA A 297     108.615 283.925 177.924  1.00 51.06           O  
ANISOU 2116  O   ALA A 297     5992   6382   7028   -233   -231    208       O  
ATOM   2117  CB  ALA A 297     111.392 285.554 178.410  1.00 50.25           C  
ANISOU 2117  CB  ALA A 297     5800   6195   7098   -264   -314    298       C  
ATOM   2118  N   GLN A 298     110.219 283.279 176.480  1.00 35.63           N  
ANISOU 2118  N   GLN A 298     3940   4365   5234   -203   -150    228       N  
ATOM   2119  CA  GLN A 298     109.235 282.825 175.506  1.00 38.69           C
[truncated: 941,545 more chars]
